# Supplementary material for: 5-Meth­oxy-2-{[4-(morpholin-4-yl)phen­yl]imino­meth­yl}phenol
Source: Acta Crystallogr Sect E Struct Rep Online. 2011 Aug 27;67(Pt 9):o2501. doi: 10.1107/S1600536811034659 (PMC3200704; doi:10.1107/S1600536811034659)
Supplement: Supplementary file 1 [file e-67-o2501-sup1.cif]

##############################################################################
#                                                                            #
# This CIF contains the data in a paper accepted for publication in          #
# Acta Crystallographica Section E. It conforms to the requirements of       #
# Notes for Authors for Acta Crystallographica Section E, and has been       #
# peer reviewed under the auspices of the IUCr Commission on Journals.       #
#                                                                            #
# Full details of the Crystallographic Information File format               #
# are given in the paper "The Crystallographic Information File (CIF):       #
# a New Standard Archive File for Crystallography" by S. R. Hall, F. H.      #
# Allen and I. D. Brown [Acta Cryst. (1991), A47, 655-685].                  #
#                                                                            #
# The current version of the core CIF dictionary is obtainable from          #
# ftp://ftp.iucr.org/pub/cif_core.dic.                                       #
#                                                                            #
# Software is freely available for graphical display of the structure(s)     #
# in this CIF. For information consult the CIF software page                 #
# http://www.iucr.org/resources/cif/software.                                #
#                                                                            #
# This file may be used for bona fide research purposes within the           #
# scientific community so long as proper attribution is given to the journal # 
# article from which it was obtained.                                        #
#                                                                            #
##############################################################################
data_global
_audit_creation_method     SHELXL97
_journal_date_recd_electronic     2011-08-22
_journal_date_accepted     2011-08-23
_journal_name_full     'Acta Crystallographica, Section E'
_journal_year     2011
_journal_volume     67
_journal_issue      9
_journal_page_first     o2501
_journal_page_last     o2501
_journal_paper_category     QO
_journal_coeditor_code     BT5628
_publ_contact_author_name     'G. Chakkaravarthi'
_publ_contact_author_address
;
Department of Physics
CPCL Polytechnic College
Chennai 600 068
India
;
_publ_contact_author_email
                          'chakkaravarthi_2005@yahoo.com, rajagopal18@yahoo.com'
_publ_contact_author_fax     ?
_publ_contact_author_phone     '09940334668'
_publ_section_title
;
5-Methoxy-2-{[4-(morpholin-4-yl)phenyl]iminomethyl}phenol
;
loop_
    _publ_author_name
    _publ_author_address
    ' K. Dhahagani'
;
Department of Chemistry,
Government Arts College,
Melur 625 106,
India
;
    'K. Manvizhi'
;
Department of Chemistry,
Anand Institute of Higher Technology,
Kazhipattur,
Chennai 603 103
India
;
    'G. Chakkaravarthi'
;
Department of Physics,
CPCL Polytechnic College,
Chennai 600 068,
India
;
    'G. Anbalagan'
;
Department of Physics,
Presidency College (Autonomous),
Chennai 600 005,
India
;
    'G. Rajagopal'
;
Department of Chemistry,
Government Arts College,
Melur 625 106,
India
;
_publ_section_synopsis     .
data_I
_audit_creation_method     SHELXL-97
_chemical_name_systematic
;
5-Methoxy-2-{[4-(morpholin-4-yl)phenyl]iminomethyl}phenol
;
_chemical_name_common     ?
_chemical_formula_moiety     'C18 H20 N2 O3'
_chemical_formula_sum     'C18 H20 N2 O3'
_chemical_formula_iupac     'C18 H20 N2 O3'
_chemical_formula_weight     312.36
_chemical_melting_point     ?
_symmetry_cell_setting     monoclinic
_symmetry_space_group_name_H-M     'P 21/n'
_symmetry_space_group_name_Hall     '-P 2yn'
loop_
    _symmetry_equiv_pos_as_xyz
    'x, y, z'
    '-x+1/2, y+1/2, -z+1/2'
    '-x, -y, -z'
    'x-1/2, -y-1/2, z-1/2'
_cell_length_a     10.623(6)
_cell_length_b     9.106(5)
_cell_length_c     16.640(5)
_cell_angle_alpha     90.00
_cell_angle_beta     97.446(6)
_cell_angle_gamma     90.00
_cell_volume     1596.2(13)
_cell_formula_units_Z     4
_cell_measurement_reflns_used     4380
_cell_measurement_theta_min     2.5
_cell_measurement_theta_max     30.6
_cell_measurement_temperature     295(2)
_exptl_crystal_description     block
_exptl_crystal_colour     colourless
_exptl_crystal_size_max     0.28
_exptl_crystal_size_mid     0.24
_exptl_crystal_size_min     0.20
_exptl_crystal_density_diffrn     1.300
_exptl_crystal_density_meas     ?
_exptl_crystal_density_method     'not measured'
_exptl_crystal_F_000     664
_exptl_absorpt_coefficient_mu     0.089
_exptl_absorpt_correction_type     multi-scan
_exptl_absorpt_process_details     '(SADABS; Sheldrick, 1996)'
_exptl_absorpt_correction_T_min     0.9754
_exptl_absorpt_correction_T_max     0.9824
_exptl_special_details     ?
_diffrn_ambient_temperature     295(2)
_diffrn_radiation_type     MoK\a
_diffrn_radiation_wavelength     0.71073
_diffrn_radiation_source     'fine-focus sealed tube'
_diffrn_radiation_monochromator     graphite
_diffrn_measurement_device_type     'Bruker Kappa APEXII'
_diffrn_measurement_method     '\w and \f'
_diffrn_detector_area_resol_mean     ?
_diffrn_reflns_number     21296
_diffrn_reflns_av_R_equivalents     0.0314
_diffrn_reflns_av_sigmaI/netI     0.0358
_diffrn_reflns_theta_min     2.15
_diffrn_reflns_theta_max     30.71
_diffrn_reflns_theta_full     30.71
_diffrn_measured_fraction_theta_max     0.997
_diffrn_measured_fraction_theta_full     0.997
_diffrn_reflns_limit_h_min     -9
_diffrn_reflns_limit_h_max     15
_diffrn_reflns_limit_k_min     -12
_diffrn_reflns_limit_k_max     12
_diffrn_reflns_limit_l_min     -23
_diffrn_reflns_limit_l_max     23
_diffrn_standards_number     0
_diffrn_standards_interval_count     ?
_diffrn_standards_interval_time     0
_diffrn_standards_decay_%     ?
_refine_special_details     ?
_reflns_number_total     4941
_reflns_number_gt     2761
_reflns_threshold_expression     I>2\s(I)
_refine_ls_structure_factor_coef     Fsqd
_refine_ls_matrix_type     full
_refine_ls_R_factor_all     0.1185
_refine_ls_R_factor_gt     0.0655
_refine_ls_wR_factor_gt     0.1706
_refine_ls_wR_factor_ref     0.2036
_refine_ls_goodness_of_fit_ref     1.050
_refine_ls_restrained_S_all     1.050
_refine_ls_number_reflns     4941
_refine_ls_number_parameters     210
_refine_ls_number_restraints     0
_refine_ls_hydrogen_treatment     constr
_refine_ls_weighting_scheme     calc
_refine_ls_weighting_details
         'calc w=1/[\s^2^(Fo^2^)+(0.0890P)^2^+0.3452P] where P=(Fo^2^+2Fc^2^)/3'
_atom_sites_solution_hydrogens     geom
_atom_sites_solution_primary     direct
_atom_sites_solution_secondary     difmap
_refine_ls_shift/su_max     0.000
_refine_ls_shift/su_mean     0.000
_refine_diff_density_max     0.287
_refine_diff_density_min     -0.267
_refine_ls_extinction_method     none
_refine_ls_extinction_coef     ?
loop_
    _atom_type_symbol
    _atom_type_description
    _atom_type_scat_dispersion_real
    _atom_type_scat_dispersion_imag
    _atom_type_scat_source
    'C' 'C' 0.0033 0.0016
                         'International Tables Vol C Tables 4.2.6.8 and 6.1.1.4'
    'H' 'H' 0.0000 0.0000
                         'International Tables Vol C Tables 4.2.6.8 and 6.1.1.4'
    'N' 'N' 0.0061 0.0033
                         'International Tables Vol C Tables 4.2.6.8 and 6.1.1.4'
    'O' 'O' 0.0106 0.0060
                         'International Tables Vol C Tables 4.2.6.8 and 6.1.1.4'
_computing_data_collection     'APEX2 (Bruker, 2004)'
_computing_cell_refinement     'SAINT (Bruker, 2004)'
_computing_data_reduction     'SAINT (Bruker, 2004)'
_computing_structure_solution     'SHELXS97 (Sheldrick, 2008)'
_computing_structure_refinement     'SHELXL97 (Sheldrick, 2008)'
_computing_molecular_graphics     'PLATON (Spek, 2009)'
_computing_publication_material     'SHELXL97 (Sheldrick, 2008)'
loop_
    _atom_site_type_symbol
    _atom_site_label
    _atom_site_fract_x
    _atom_site_fract_y
    _atom_site_fract_z
    _atom_site_U_iso_or_equiv
    _atom_site_adp_type
    _atom_site_calc_flag
    _atom_site_refinement_flags
    _atom_site_occupancy
    _atom_site_symmetry_multiplicity
    _atom_site_disorder_assembly
    _atom_site_disorder_group
    C C1 0.4258(2) 0.3507(4) 0.86902(17) 0.0858(8) Uani d . 1 1 . .
    H H1A 0.3592 0.4221 0.8539 0.103 Uiso calc R 1 1 . .
    H H1B 0.3974 0.2575 0.8448 0.103 Uiso calc R 1 1 . .
    C C2 0.5421(2) 0.3978(3) 0.83441(17) 0.0756(7) Uani d . 1 1 . .
    H H2A 0.5265 0.3921 0.7758 0.091 Uiso calc R 1 1 . .
    H H2B 0.5609 0.4993 0.8491 0.091 Uiso calc R 1 1 . .
    C C3 0.6624(2) 0.2790(4) 0.94823(13) 0.0993(11) Uani d . 1 1 . .
    H H3A 0.6977 0.3649 0.9774 0.119 Uiso calc R 1 1 . .
    H H3B 0.7214 0.1985 0.9605 0.119 Uiso calc R 1 1 . .
    C C4 0.5395(2) 0.2410(4) 0.97652(15) 0.1022(11) Uani d . 1 1 . .
    H H4A 0.5149 0.1435 0.9570 0.123 Uiso calc R 1 1 . .
    H H4B 0.5519 0.2374 1.0353 0.123 Uiso calc R 1 1 . .
    C C5 0.75890(16) 0.31894(19) 0.82520(9) 0.0409(4) Uani d . 1 1 . .
    C C6 0.76084(19) 0.3993(2) 0.75393(12) 0.0559(5) Uani d . 1 1 . .
    H H6 0.6885 0.4501 0.7320 0.067 Uiso calc R 1 1 . .
    C C7 0.86803(19) 0.4047(2) 0.71547(11) 0.0549(5) Uani d . 1 1 . .
    H H7 0.8667 0.4599 0.6683 0.066 Uiso calc R 1 1 . .
    C C8 0.97710(16) 0.33047(18) 0.74518(9) 0.0396(4) Uani d . 1 1 . .
    C C9 0.97771(17) 0.2539(2) 0.81688(10) 0.0472(4) Uani d . 1 1 . .
    H H9 1.0510 0.2051 0.8390 0.057 Uiso calc R 1 1 . .
    C C10 0.87091(18) 0.2490(2) 0.85609(10) 0.0482(4) Uani d . 1 1 . .
    H H10 0.8741 0.1974 0.9045 0.058 Uiso calc R 1 1 . .
    C C11 1.16925(16) 0.24530(19) 0.70644(10) 0.0421(4) Uani d . 1 1 . .
    H H11 1.1595 0.1603 0.7360 0.051 Uiso calc R 1 1 . .
    C C12 1.28060(16) 0.26119(18) 0.66578(9) 0.0393(4) Uani d . 1 1 . .
    C C13 1.30539(17) 0.39126(18) 0.62486(10) 0.0402(4) Uani d . 1 1 . .
    C C14 1.41223(17) 0.40335(19) 0.58674(10) 0.0450(4) Uani d . 1 1 . .
    H H14 1.4284 0.4902 0.5605 0.054 Uiso calc R 1 1 . .
    C C15 1.49540(17) 0.2874(2) 0.58729(10) 0.0461(4) Uani d . 1 1 . .
    C C16 1.47404(19) 0.1582(2) 0.62718(13) 0.0559(5) Uani d . 1 1 . .
    H H16 1.5307 0.0802 0.6280 0.067 Uiso calc R 1 1 . .
    C C17 1.36751(19) 0.1477(2) 0.66548(12) 0.0532(5) Uani d . 1 1 . .
    H H17 1.3530 0.0609 0.6923 0.064 Uiso calc R 1 1 . .
    C C18 1.6838(2) 0.1948(3) 0.54114(18) 0.0868(8) Uani d . 1 1 . .
    H H18A 1.7226 0.1680 0.5944 0.130 Uiso calc R 1 1 . .
    H H18B 1.7482 0.2261 0.5094 0.130 Uiso calc R 1 1 . .
    H H18C 1.6397 0.1117 0.5157 0.130 Uiso calc R 1 1 . .
    N N1 0.64900(14) 0.30818(19) 0.86311(8) 0.0491(4) Uani d . 1 1 . .
    N N2 1.08397(14) 0.34434(16) 0.70305(8) 0.0420(3) Uani d . 1 1 . .
    O O1 0.44192(16) 0.3353(2) 0.95242(11) 0.0846(6) Uani d . 1 1 . .
    O O2 1.22521(14) 0.50605(14) 0.62211(9) 0.0607(4) Uani d . 1 1 . .
    H H2 1.1635 0.4839 0.6445 0.091 Uiso calc R 1 1 . .
    O O3 1.59655(14) 0.31149(17) 0.54691(9) 0.0650(4) Uani d . 1 1 . .
loop_
    _atom_site_aniso_label
    _atom_site_aniso_U_11
    _atom_site_aniso_U_22
    _atom_site_aniso_U_33
    _atom_site_aniso_U_12
    _atom_site_aniso_U_13
    _atom_site_aniso_U_23
    C1 0.0467(13) 0.118(2) 0.0978(19) 0.0095(14) 0.0282(13) 0.0384(16)
    C2 0.0460(12) 0.0875(17) 0.0984(18) 0.0089(12) 0.0296(12) 0.0292(14)
    C3 0.0464(13) 0.211(4) 0.0423(11) -0.0168(18) 0.0123(9) 0.0158(15)
    C4 0.0513(14) 0.204(4) 0.0542(13) 0.0027(19) 0.0187(11) 0.0345(17)
    C5 0.0358(9) 0.0504(10) 0.0378(8) -0.0008(7) 0.0096(7) 0.0001(7)
    C6 0.0391(10) 0.0789(14) 0.0515(10) 0.0145(9) 0.0124(8) 0.0206(9)
    C7 0.0457(11) 0.0742(13) 0.0474(9) 0.0086(9) 0.0165(8) 0.0204(9)
    C8 0.0379(9) 0.0430(9) 0.0400(8) -0.0018(7) 0.0131(7) -0.0021(6)
    C9 0.0398(9) 0.0576(11) 0.0457(9) 0.0105(8) 0.0118(7) 0.0082(8)
    C10 0.0458(10) 0.0589(11) 0.0422(8) 0.0064(9) 0.0142(8) 0.0119(8)
    C11 0.0431(10) 0.0409(9) 0.0443(8) -0.0020(8) 0.0131(7) 0.0012(7)
    C12 0.0381(9) 0.0408(9) 0.0407(8) 0.0013(7) 0.0119(7) 0.0012(6)
    C13 0.0420(10) 0.0385(8) 0.0415(8) 0.0030(7) 0.0112(7) -0.0010(6)
    C14 0.0479(11) 0.0416(9) 0.0483(9) -0.0017(8) 0.0169(8) 0.0034(7)
    C15 0.0383(9) 0.0576(11) 0.0454(9) 0.0020(8) 0.0161(7) 0.0031(8)
    C16 0.0473(11) 0.0549(11) 0.0693(12) 0.0179(9) 0.0218(9) 0.0137(9)
    C17 0.0519(11) 0.0478(10) 0.0640(11) 0.0099(9) 0.0228(9) 0.0160(8)
    C18 0.0587(15) 0.106(2) 0.105(2) 0.0246(14) 0.0441(14) 0.0078(16)
    N1 0.0366(8) 0.0714(11) 0.0413(7) 0.0044(7) 0.0120(6) 0.0086(7)
    N2 0.0387(8) 0.0472(8) 0.0425(7) 0.0013(6) 0.0141(6) -0.0004(6)
    O1 0.0549(10) 0.1205(15) 0.0859(12) -0.0139(10) 0.0373(9) -0.0139(10)
    O2 0.0624(9) 0.0448(7) 0.0820(10) 0.0152(7) 0.0362(8) 0.0122(6)
    O3 0.0515(8) 0.0765(10) 0.0743(9) 0.0092(7) 0.0351(7) 0.0138(7)
_geom_special_details     ?
loop_
    _geom_bond_atom_site_label_1
    _geom_bond_atom_site_label_2
    _geom_bond_site_symmetry_2
    _geom_bond_distance
    _geom_bond_publ_flag
    C1 O1 . 1.383(3) ?
    C1 C2 . 1.492(3) ?
    C1 H1A . 0.9700 ?
    C1 H1B . 0.9700 ?
    C2 N1 . 1.430(3) ?
    C2 H2A . 0.9700 ?
    C2 H2B . 0.9700 ?
    C3 N1 . 1.430(3) ?
    C3 C4 . 1.485(3) ?
    C3 H3A . 0.9700 ?
    C3 H3B . 0.9700 ?
    C4 O1 . 1.365(3) ?
    C4 H4A . 0.9700 ?
    C4 H4B . 0.9700 ?
    C5 C10 . 1.388(2) ?
    C5 C6 . 1.396(2) ?
    C5 N1 . 1.400(2) ?
    C6 C7 . 1.378(3) ?
    C6 H6 . 0.9300 ?
    C7 C8 . 1.377(3) ?
    C7 H7 . 0.9300 ?
    C8 C9 . 1.381(2) ?
    C8 N2 . 1.415(2) ?
    C9 C10 . 1.381(2) ?
    C9 H9 . 0.9300 ?
    C10 H10 . 0.9300 ?
    C11 N2 . 1.274(2) ?
    C11 C12 . 1.444(2) ?
    C11 H11 . 0.9300 ?
    C12 C17 . 1.386(2) ?
    C12 C13 . 1.408(2) ?
    C13 O2 . 1.345(2) ?
    C13 C14 . 1.374(2) ?
    C14 C15 . 1.376(3) ?
    C14 H14 . 0.9300 ?
    C15 O3 . 1.357(2) ?
    C15 C16 . 1.384(3) ?
    C16 C17 . 1.372(3) ?
    C16 H16 . 0.9300 ?
    C17 H17 . 0.9300 ?
    C18 O3 . 1.421(3) ?
    C18 H18A . 0.9600 ?
    C18 H18B . 0.9600 ?
    C18 H18C . 0.9600 ?
    O2 H2 . 0.8200 ?
loop_
    _geom_angle_atom_site_label_1
    _geom_angle_atom_site_label_2
    _geom_angle_atom_site_label_3
    _geom_angle_site_symmetry_1
    _geom_angle_site_symmetry_3
    _geom_angle
    _geom_angle_publ_flag
    O1 C1 C2 . . 114.5(2) ?
    O1 C1 H1A . . 108.6 ?
    C2 C1 H1A . . 108.6 ?
    O1 C1 H1B . . 108.6 ?
    C2 C1 H1B . . 108.6 ?
    H1A C1 H1B . . 107.6 ?
    N1 C2 C1 . . 111.6(2) ?
    N1 C2 H2A . . 109.3 ?
    C1 C2 H2A . . 109.3 ?
    N1 C2 H2B . . 109.3 ?
    C1 C2 H2B . . 109.3 ?
    H2A C2 H2B . . 108.0 ?
    N1 C3 C4 . . 112.25(18) ?
    N1 C3 H3A . . 109.2 ?
    C4 C3 H3A . . 109.2 ?
    N1 C3 H3B . . 109.2 ?
    C4 C3 H3B . . 109.2 ?
    H3A C3 H3B . . 107.9 ?
    O1 C4 C3 . . 115.2(3) ?
    O1 C4 H4A . . 108.5 ?
    C3 C4 H4A . . 108.5 ?
    O1 C4 H4B . . 108.5 ?
    C3 C4 H4B . . 108.5 ?
    H4A C4 H4B . . 107.5 ?
    C10 C5 C6 . . 116.66(16) ?
    C10 C5 N1 . . 121.72(15) ?
    C6 C5 N1 . . 121.62(16) ?
    C7 C6 C5 . . 121.18(17) ?
    C7 C6 H6 . . 119.4 ?
    C5 C6 H6 . . 119.4 ?
    C8 C7 C6 . . 121.55(17) ?
    C8 C7 H7 . . 119.2 ?
    C6 C7 H7 . . 119.2 ?
    C7 C8 C9 . . 117.88(16) ?
    C7 C8 N2 . . 118.04(15) ?
    C9 C8 N2 . . 123.97(16) ?
    C10 C9 C8 . . 120.83(16) ?
    C10 C9 H9 . . 119.6 ?
    C8 C9 H9 . . 119.6 ?
    C9 C10 C5 . . 121.83(16) ?
    C9 C10 H10 . . 119.1 ?
    C5 C10 H10 . . 119.1 ?
    N2 C11 C12 . . 121.94(16) ?
    N2 C11 H11 . . 119.0 ?
    C12 C11 H11 . . 119.0 ?
    C17 C12 C13 . . 117.33(16) ?
    C17 C12 C11 . . 120.88(16) ?
    C13 C12 C11 . . 121.79(15) ?
    O2 C13 C14 . . 118.62(15) ?
    O2 C13 C12 . . 120.85(16) ?
    C14 C13 C12 . . 120.53(15) ?
    C13 C14 C15 . . 120.22(16) ?
    C13 C14 H14 . . 119.9 ?
    C15 C14 H14 . . 119.9 ?
    O3 C15 C14 . . 114.92(16) ?
    O3 C15 C16 . . 124.38(17) ?
    C14 C15 C16 . . 120.70(17) ?
    C17 C16 C15 . . 118.59(17) ?
    C17 C16 H16 . . 120.7 ?
    C15 C16 H16 . . 120.7 ?
    C16 C17 C12 . . 122.63(17) ?
    C16 C17 H17 . . 118.7 ?
    C12 C17 H17 . . 118.7 ?
    O3 C18 H18A . . 109.5 ?
    O3 C18 H18B . . 109.5 ?
    H18A C18 H18B . . 109.5 ?
    O3 C18 H18C . . 109.5 ?
    H18A C18 H18C . . 109.5 ?
    H18B C18 H18C . . 109.5 ?
    C5 N1 C2 . . 118.82(16) ?
    C5 N1 C3 . . 118.53(16) ?
    C2 N1 C3 . . 114.18(19) ?
    C11 N2 C8 . . 121.75(15) ?
    C4 O1 C1 . . 110.42(19) ?
    C13 O2 H2 . . 109.5 ?
    C15 O3 C18 . . 118.55(17) ?
loop_
    _geom_torsion_atom_site_label_1
    _geom_torsion_atom_site_label_2
    _geom_torsion_atom_site_label_3
    _geom_torsion_atom_site_label_4
    _geom_torsion_site_symmetry_1
    _geom_torsion_site_symmetry_2
    _geom_torsion_site_symmetry_3
    _geom_torsion_site_symmetry_4
    _geom_torsion
    _geom_torsion_publ_flag
    O1 C1 C2 N1 . . . . 50.7(3) ?
    N1 C3 C4 O1 . . . . -49.6(4) ?
    C10 C5 C6 C7 . . . . 1.8(3) ?
    N1 C5 C6 C7 . . . . -177.56(19) ?
    C5 C6 C7 C8 . . . . 0.5(3) ?
    C6 C7 C8 C9 . . . . -2.3(3) ?
    C6 C7 C8 N2 . . . . -178.64(18) ?
    C7 C8 C9 C10 . . . . 1.8(3) ?
    N2 C8 C9 C10 . . . . 177.85(17) ?
    C8 C9 C10 C5 . . . . 0.6(3) ?
    C6 C5 C10 C9 . . . . -2.3(3) ?
    N1 C5 C10 C9 . . . . 177.01(17) ?
    N2 C11 C12 C17 . . . . -175.33(17) ?
    N2 C11 C12 C13 . . . . 4.5(3) ?
    C17 C12 C13 O2 . . . . 179.68(17) ?
    C11 C12 C13 O2 . . . . -0.2(3) ?
    C17 C12 C13 C14 . . . . -0.2(3) ?
    C11 C12 C13 C14 . . . . 179.93(16) ?
    O2 C13 C14 C15 . . . . -179.05(17) ?
    C12 C13 C14 C15 . . . . 0.9(3) ?
    C13 C14 C15 O3 . . . . 179.24(16) ?
    C13 C14 C15 C16 . . . . -1.1(3) ?
    O3 C15 C16 C17 . . . . -179.70(19) ?
    C14 C15 C16 C17 . . . . 0.6(3) ?
    C15 C16 C17 C12 . . . . 0.0(3) ?
    C13 C12 C17 C16 . . . . -0.2(3) ?
    C11 C12 C17 C16 . . . . 179.64(19) ?
    C10 C5 N1 C2 . . . . 171.9(2) ?
    C6 C5 N1 C2 . . . . -8.8(3) ?
    C10 C5 N1 C3 . . . . 25.7(3) ?
    C6 C5 N1 C3 . . . . -155.0(2) ?
    C1 C2 N1 C5 . . . . 167.9(2) ?
    C1 C2 N1 C3 . . . . -44.4(3) ?
    C4 C3 N1 C5 . . . . -168.5(3) ?
    C4 C3 N1 C2 . . . . 43.8(4) ?
    C12 C11 N2 C8 . . . . -177.88(15) ?
    C7 C8 N2 C11 . . . . -154.33(18) ?
    C9 C8 N2 C11 . . . . 29.6(3) ?
    C3 C4 O1 C1 . . . . 54.7(4) ?
    C2 C1 O1 C4 . . . . -55.3(3) ?
    C14 C15 O3 C18 . . . . -177.0(2) ?
    C16 C15 O3 C18 . . . . 3.3(3) ?
loop_
    _geom_hbond_atom_site_label_D
    _geom_hbond_atom_site_label_H
    _geom_hbond_atom_site_label_A
    _geom_hbond_site_symmetry_A
    _geom_hbond_distance_DH
    _geom_hbond_distance_HA
    _geom_hbond_distance_DA
    _geom_hbond_angle_DHA
    _geom_hbond_publ_flag
    O2 H2 N2 . 0.82 1.87 2.600(2) 148 y
    C14 H14 O3 3_866 0.93 2.53 3.412(3) 158 y
    C18 H18B O1 4_765 0.96 2.44 3.289(3) 148 y
    C2 H2A Cg3 1_455 0.97 2.92 3.799(4) 152 y
    C16 H16 Cg2 2_746 0.93 2.86 3.663(3) 146 y
_iucr_refine_instructions_details
;
TITL RG8 in P2(1)/n  C18 H20 N2 O3
CELL  0.71073  10.6229   9.1064  16.6404   90.000   97.446   90.000
ZERR     4.00   0.0060   0.0050   0.0050    0.000    0.006    0.000
LATT   1
SYMM  1/2 - X, 1/2 + Y, 1/2 - Z
SFAC  C    H    N    O
UNIT  72   80   8    12
MERG   2
FMAP   2
PLAN  20
ACTA
HTAB    2.00000
BOND   $H
CONF
SIZE 0.20  0.24  0.28
TEMP 22
HTAB O2 N2
HTAB C14 O3_$1
HTAB C18 O1_$2
EQIV $1  3-x,1-y,1-z
EQIV $2  3/2+x,1/2-y,-1/2+z
L.S.  7
WGHT    0.089000    0.345200
FVAR       0.43115
C1    1    0.425779    0.350660    0.869022    11.00000    0.04674    0.11799 =
         0.09776    0.03836    0.02825    0.00952
AFIX  23
H1A   2    0.359175    0.422093    0.853903    11.00000   -1.20000
H1B   2    0.397434    0.257509    0.844828    11.00000   -1.20000
AFIX   0
C2    1    0.542094    0.397822    0.834409    11.00000    0.04602    0.08753 =
         0.09845    0.02922    0.02956    0.00890
AFIX  23
H2A   2    0.526460    0.392101    0.775755    11.00000   -1.20000
H2B   2    0.560931    0.499271    0.849142    11.00000   -1.20000
AFIX   0
C3    1    0.662367    0.279034    0.948234    11.00000    0.04638    0.21095 =
         0.04227    0.01577    0.01225   -0.01682
AFIX  23
H3A   2    0.697665    0.364945    0.977391    11.00000   -1.20000
H3B   2    0.721442    0.198455    0.960546    11.00000   -1.20000
AFIX   0
C4    1    0.539493    0.241049    0.976516    11.00000    0.05133    0.20415 =
         0.05416    0.03454    0.01868    0.00266
AFIX  23
H4A   2    0.514947    0.143457    0.957043    11.00000   -1.20000
H4B   2    0.551946    0.237365    1.035268    11.00000   -1.20000
AFIX   0
C5    1    0.758897    0.318938    0.825202    11.00000    0.03584    0.05037 =
         0.03780    0.00006    0.00961   -0.00082
C6    1    0.760836    0.399295    0.753929    11.00000    0.03907    0.07889 =
         0.05146    0.02063    0.01238    0.01447
AFIX  43
H6    2    0.688469    0.450058    0.732024    11.00000   -1.20000
AFIX   0
C7    1    0.868032    0.404739    0.715467    11.00000    0.04571    0.07421 =
         0.04743    0.02045    0.01645    0.00857
AFIX  43
H7    2    0.866697    0.459878    0.668322    11.00000   -1.20000
AFIX   0
C8    1    0.977104    0.330469    0.745176    11.00000    0.03790    0.04300 =
         0.04002   -0.00208    0.01306   -0.00178
C9    1    0.977707    0.253919    0.816877    11.00000    0.03978    0.05764 =
         0.04571    0.00818    0.01180    0.01052
AFIX  43
H9    2    1.050961    0.205076    0.839026    11.00000   -1.20000
AFIX   0
C10   1    0.870909    0.248998    0.856088    11.00000    0.04581    0.05888 =
         0.04224    0.01188    0.01417    0.00642
AFIX  43
H10   2    0.874108    0.197390    0.904537    11.00000   -1.20000
AFIX   0
C11   1    1.169253    0.245296    0.706443    11.00000    0.04312    0.04088 =
         0.04429    0.00120    0.01309   -0.00198
AFIX  43
H11   2    1.159493    0.160281    0.735980    11.00000   -1.20000
AFIX   0
C12   1    1.280597    0.261187    0.665776    11.00000    0.03810    0.04076 =
         0.04070    0.00117    0.01193    0.00130
C13   1    1.305390    0.391261    0.624861    11.00000    0.04198    0.03851 =
         0.04151   -0.00096    0.01116    0.00304
C14   1    1.412227    0.403347    0.586744    11.00000    0.04788    0.04162 =
         0.04825    0.00345    0.01692   -0.00175
AFIX  43
H14   2    1.428365    0.490181    0.560493    11.00000   -1.20000
AFIX   0
C15   1    1.495404    0.287368    0.587295    11.00000    0.03828    0.05758 =
         0.04536    0.00313    0.01609    0.00203
C16   1    1.474037    0.158185    0.627182    11.00000    0.04728    0.05487 =
         0.06926    0.01366    0.02185    0.01790
AFIX  43
H16   2    1.530674    0.080157    0.628014    11.00000   -1.20000
AFIX   0
C17   1    1.367512    0.147664    0.665479    11.00000    0.05191    0.04782 =
         0.06398    0.01595    0.02278    0.00994
AFIX  43
H17   2    1.353030    0.060914    0.692312    11.00000   -1.20000
AFIX   0
C18   1    1.683845    0.194846    0.541136    11.00000    0.05872    0.10566 =
         0.10475    0.00783    0.04410    0.02457
AFIX 137
H18A  2    1.722605    0.167997    0.594447    11.00000   -1.50000
H18B  2    1.748226    0.226080    0.509377    11.00000   -1.50000
H18C  2    1.639663    0.111684    0.515688    11.00000   -1.50000
AFIX   0
N1    3    0.648995    0.308177    0.863110    11.00000    0.03663    0.07138 =
         0.04127    0.00857    0.01200    0.00436
N2    3    1.083973    0.344340    0.703049    11.00000    0.03869    0.04724 =
         0.04251   -0.00037    0.01411    0.00128
O1    4    0.441921    0.335300    0.952424    11.00000    0.05489    0.12046 =
         0.08593   -0.01392    0.03733   -0.01393
O2    4    1.225211    0.506046    0.622106    11.00000    0.06241    0.04477 =
         0.08204    0.01223    0.03616    0.01522
AFIX 147
H2    2    1.163513    0.483914    0.644504    11.00000   -1.50000
AFIX   0
O3    4    1.596550    0.311486    0.546906    11.00000    0.05145    0.07649 =
         0.07428    0.01383    0.03509    0.00918
HKLF    4
REM  RG8 in P2(1)/n  C18 H20 N2 O3
REM R1 =  0.0655 for   2761 Fo > 4sig(Fo)  and  0.1185 for all   4941 data
REM    210 parameters refined using      0 restraints
END
WGHT      0.0890      0.3452
REM Highest difference peak  0.287,  deepest hole -0.267,  1-sigma level  0.046
Q1    1   0.4601  0.4426  0.9052  11.00000  0.05    0.29
Q2    1   0.5786  0.4308  0.8788  11.00000  0.05    0.23
Q3    1   0.7453  0.2833  0.9834  11.00000  0.05    0.22
Q4    1   1.2932  0.3237  0.6498  11.00000  0.05    0.22
Q5    1   1.2321  0.2567  0.6936  11.00000  0.05    0.21
Q6    1   1.0322  0.3361  0.7282  11.00000  0.05    0.20
Q7    1   0.8176  0.3949  0.7390  11.00000  0.05    0.20
Q8    1   0.9748  0.2832  0.7748  11.00000  0.05    0.19
Q9    1   0.9168  0.2400  0.8290  11.00000  0.05    0.18
Q10   1   0.5467  0.1607  1.0279  11.00000  0.05    0.18
Q11   1   0.5434  0.2019  0.9791  11.00000  0.05    0.18
Q12   1   1.0817  0.4110  0.6764  11.00000  0.05    0.17
Q13   1   0.5732  0.3252  0.9994  11.00000  0.05    0.17
Q14   1   0.6667  0.3456  0.9313  11.00000  0.05    0.17
Q15   1   0.4781  0.3322  0.9969  11.00000  0.05    0.17
Q16   1   0.5424  0.2949  0.8212  11.00000  0.05    0.17
Q17   1   0.6455  0.2355  0.9012  11.00000  0.05    0.16
Q18   1   1.3525  0.3812  0.6021  11.00000  0.05    0.16
Q19   1   0.7562  0.3228  0.7741  11.00000  0.05    0.16
Q20   1   1.4389  0.3227  0.5760  11.00000  0.05    0.16
;
