# Supplementary material for: 5-Meth­oxy-2-{[4-(morpholin-4-yl)phen­yl]imino­meth­yl}phenol
Source: Acta Crystallogr Sect E Struct Rep Online. 2011 Aug 27;67(Pt 9):o2501. doi: 10.1107/S1600536811034659 (PMC3200704; doi:10.1107/S1600536811034659)
Supplement: Supplementary file 2 [file e-67-o2501-Isup2.hkl]

#
# h,k,l, Fc-squared, Fo-squared, sigma(Fo-squared) and status flag
#
data_I
_shelx_title ' RG8 in P2(1)/n  C18 H20 N2 O3'
_shelx_refln_list_code          4
_shelx_F_calc_maximum      241.84
_exptl_crystal_F_000       664.00
_reflns_d_resolution_high  0.6958
 
loop_
 _symmetry_equiv_pos_as_xyz
 'x, y, z'
 '-x+1/2, y+1/2, -z+1/2'
 '-x, -y, -z'
 'x-1/2, -y-1/2, z-1/2'
 
_cell_length_a    10.6229
_cell_length_b     9.1064
_cell_length_c    16.6404
_cell_angle_alpha  90.000
_cell_angle_beta   97.446
_cell_angle_gamma  90.000
 
_shelx_F_squared_multiplier     1.000
 
loop_
 _refln_index_h
 _refln_index_k
 _refln_index_l
 _refln_F_squared_calc
 _refln_F_squared_meas
 _refln_F_squared_sigma
 _refln_observed_status
   2   0   0      967.49     1077.09     14.76 o
   4   0   0       94.23      108.61      3.14 o
   6   0   0       18.17       22.87      1.94 o
   8   0   0       39.04       37.58      2.81 o
  10   0   0       59.62       61.22      6.03 o
  12   0   0       15.07       19.04      4.73 o
  14   0   0        0.12       -4.03      4.03 o
   1   1   0      437.33      467.95      3.43 o
   2   1   0       77.96       95.39      1.28 o
   3   1   0      321.09      330.03      3.39 o
   4   1   0      764.46      754.19      9.29 o
   5   1   0      315.67      316.34      5.45 o
   6   1   0      261.95      287.40      5.38 o
   7   1   0       95.82       93.09      3.00 o
   8   1   0       47.01       49.62      2.61 o
   9   1   0      189.36      202.94      7.32 o
  10   1   0      608.17      593.41     13.47 o
  11   1   0       61.34       65.64      4.36 o
  12   1   0        1.28        2.16      2.51 o
  13   1   0        2.92        1.01      2.76 o
  14   1   0        0.45       -0.33      2.92 o
  15   1   0        3.46        1.23      3.39 o
   0   2   0    31844.61    29144.93    272.92 o
   1   2   0      823.72      864.17      6.40 o
   2   2   0     2062.25     2015.61     15.86 o
   3   2   0      356.64      386.64      3.81 o
   4   2   0       13.78        2.55      0.45 o
   5   2   0      165.51      161.41      2.91 o
   6   2   0      578.66      555.78      8.04 o
   7   2   0       37.17       38.99      2.16 o
   8   2   0       18.64       16.29      1.71 o
   9   2   0     1405.87     1296.34     24.38 o
  10   2   0        2.71        2.30      2.31 o
  11   2   0       10.61        7.06      2.60 o
  12   2   0       17.38       22.54      3.35 o
  13   2   0        5.02       10.24      3.39 o
  14   2   0        0.00       -0.72      2.98 o
   1   3   0      292.37      228.73      2.35 o
   2   3   0     2521.67     2482.86     19.44 o
   3   3   0      532.92      581.02      5.63 o
   4   3   0      353.28      384.78      4.40 o
   5   3   0       30.64       22.48      1.03 o
   6   3   0       67.56       74.23      2.20 o
   7   3   0      140.58      134.22      3.12 o
   8   3   0        0.34       -0.17      1.24 o
   9   3   0        8.61        6.55      2.17 o
  10   3   0      154.40      140.28      8.47 o
  11   3   0        0.14       -2.07      2.07 o
  12   3   0        1.73        1.09      3.20 o
  13   3   0       10.27       13.10      3.36 o
  14   3   0        0.06       -1.58      2.92 o
   0   4   0       33.03       32.55      0.94 o
   1   4   0       58.96       85.14      1.89 o
   2   4   0      788.53      792.90      7.04 o
   3   4   0       36.88       38.28      1.11 o
   4   4   0      262.86      312.01      4.40 o
   5   4   0      160.49      143.82      2.48 o
   6   4   0      310.76      280.35      7.86 o
   7   4   0        6.79        7.59      1.27 o
   8   4   0       35.86       38.41      3.28 o
   9   4   0       55.56       55.04      3.60 o
  10   4   0        6.19        5.96      2.06 o
  11   4   0        7.23        8.84      2.46 o
  12   4   0        1.08        0.06      2.93 o
  13   4   0       25.34       35.40      7.64 o
  14   4   0        1.64        3.71      5.76 o
   1   5   0       18.50       16.27      0.93 o
   2   5   0        0.17        0.37      0.68 o
   3   5   0       27.09       29.08      1.18 o
   4   5   0        9.04        6.09      0.93 o
   5   5   0      274.76      288.18      4.38 o
   6   5   0      104.36       99.35      2.44 o
   7   5   0      260.11      236.43      4.49 o
   8   5   0      147.97      152.41      6.54 o
   9   5   0        0.95        1.15      1.89 o
  10   5   0       13.22       20.11      5.59 o
  11   5   0       10.02        9.12      2.48 o
  12   5   0        0.28       -4.73      4.73 o
  13   5   0       14.45       22.49      7.37 o
   0   6   0      108.99      118.04      4.57 o
   1   6   0       81.29       84.82      2.50 o
   2   6   0       56.90       67.34      1.91 o
   3   6   0       43.35       43.31      1.81 o
   4   6   0       19.85       22.31      2.10 o
   5   6   0        0.08        0.04      1.18 o
   6   6   0       96.43      110.95      3.52 o
   7   6   0       29.41       29.17      2.22 o
   8   6   0        2.08       -1.29      1.33 o
   9   6   0       53.07       63.13      4.37 o
  10   6   0        1.16       -1.80      2.34 o
  11   6   0        9.78        6.35      5.11 o
  12   6   0       10.40        0.11      5.70 o
  13   6   0        4.06        4.57      6.89 o
   1   7   0      316.74      289.03      4.37 o
   2   7   0      279.61      283.00      4.27 o
   3   7   0        5.66        0.90      1.11 o
   4   7   0       34.19       29.46      1.75 o
   5   7   0        6.44        7.26      2.18 o
   6   7   0       39.65       45.28      2.71 o
   7   7   0        1.68        0.67      1.62 o
   8   7   0       78.86       69.60      3.17 o
   9   7   0       10.26       11.17      5.38 o
  10   7   0        0.19        3.34      2.69 o
  11   7   0        0.25        6.51      6.35 o
  12   7   0        0.34        3.34      6.40 o
   0   8   0      106.59      107.51      8.88 o
   1   8   0       26.70       18.70      1.70 o
   2   8   0       76.07       85.35      2.50 o
   3   8   0       23.82       29.38      2.28 o
   4   8   0        4.48        5.01      1.42 o
   5   8   0        2.21       -1.23      1.57 o
   6   8   0        1.41        4.49      2.25 o
   7   8   0        5.99       -1.45      2.33 o
   8   8   0        7.50        4.22      1.76 o
   9   8   0        7.26        2.98      1.46 o
  10   8   0        0.07       -4.76      4.76 o
  11   8   0       23.75       22.27      8.55 o
   1   9   0      129.66      111.78      6.49 o
   2   9   0       12.22       12.14      1.65 o
   3   9   0       12.45       12.31      1.61 o
   4   9   0        1.03        3.71      2.03 o
   5   9   0       13.34       10.97      2.45 o
   6   9   0        0.09        4.14      2.28 o
   7   9   0        0.05       -2.01      2.01 o
   8   9   0        5.73        1.70      4.41 o
   9   9   0        0.66        2.23      1.53 o
  10   9   0       17.60       36.62     11.05 o
   0  10   0        0.01       -4.25      4.25 o
   1  10   0       11.64       24.03      4.74 o
   2  10   0       24.59       22.35      5.70 o
   3  10   0        2.71        3.21      1.52 o
   4  10   0        6.77        6.43      2.19 o
   5  10   0        3.42        0.33      2.18 o
   6  10   0        7.02        5.02      2.49 o
   7  10   0        0.81        2.94      2.33 o
   8  10   0        0.10       -2.98      5.25 o
   9  10   0        1.97        0.73      1.73 o
   1  11   0        1.18        1.96      4.84 o
   2  11   0        0.03        5.00      6.72 o
   3  11   0        0.02       -5.81      5.81 o
   4  11   0        7.49       10.25      2.14 o
   5  11   0       34.12       26.44      4.03 o
   6  11   0        0.18       -0.51      2.22 o
   7  11   0        0.65        1.07      2.04 o
   8  11   0        6.32        4.83      3.55 o
   0  12   0       73.35       94.73     11.35 o
   1  12   0        1.34        7.64      6.51 o
   2  12   0        0.01        3.77      6.72 o
   3  12   0        4.05       -3.71      6.83 o
   4  12   0        0.89       -7.53      7.53 o
   5  12   0        7.90        9.52      3.82 o
 -15   0   1        2.85        7.85      5.00 o
 -13   0   1        0.01       -3.23      3.66 o
 -11   0   1      193.06      181.45      9.47 o
  -9   0   1     3396.44     3371.42     80.53 o
  -7   0   1       66.82       67.83      3.23 o
  -5   0   1        4.32        6.16      1.16 o
  -3   0   1      293.63      302.76      8.23 o
  -1   0   1        5.44        4.83      0.56 o
   1   0   1       69.27       26.43      1.23 o
   3   0   1        0.21        1.12      0.71 o
   5   0   1       20.10       27.35      3.20 o
   7   0   1       52.15       59.44      4.68 o
   9   0   1       63.26       48.20      5.06 o
  11   0   1       70.97       61.70      6.24 o
  13   0   1       22.38       30.72      5.70 o
  15   0   1       12.54        5.11      5.43 o
 -15   1   1       29.96       25.90      5.78 o
 -14   1   1        0.24       -2.51      2.82 o
 -13   1   1        1.75       -2.35      2.74 o
 -12   1   1        0.36       -1.11      3.15 o
 -11   1   1        3.15       -2.74      2.74 o
 -10   1   1      123.96      117.64      9.49 o
  -9   1   1      279.23      242.59      9.90 o
  -8   1   1       44.11       48.98      2.43 o
  -7   1   1       26.41       31.44      2.02 o
  -6   1   1      103.49      133.95      3.13 o
  -5   1   1       41.80       34.50      1.44 o
  -4   1   1       34.66       32.25      0.93 o
  -3   1   1      258.38      235.78      3.40 o
  -2   1   1      635.67      667.14      7.10 o
  -1   1   1     3945.18     3935.71     30.82 o
   0   1   1        9.06        6.23      0.23 o
   1   1   1     1046.51     1134.94      9.04 o
   2   1   1      570.75      662.98      5.73 o
   3   1   1        0.55       -0.33      0.36 o
   4   1   1        5.26       10.20      0.63 o
   5   1   1      221.25      248.82      4.19 o
   6   1   1      133.15      142.76      3.13 o
   7   1   1      388.06      386.31      7.25 o
   8   1   1        0.06        0.42      1.37 o
   9   1   1      378.39      374.52      9.65 o
  10   1   1      102.43      107.80      5.68 o
  11   1   1       11.20       14.15      6.35 o
  12   1   1        2.30        3.82      2.76 o
  13   1   1        1.15        4.56      8.04 o
  14   1   1        0.23       -2.20      7.21 o
 -15   2   1        1.95        4.68      5.49 o
 -14   2   1        0.01       -2.67      2.67 o
 -13   2   1        5.14        3.03      3.93 o
 -12   2   1       47.88       52.67      6.40 o
 -11   2   1       13.99       15.69      5.84 o
 -10   2   1        9.38       11.59      2.56 o
  -9   2   1      975.25      986.72     19.19 o
  -8   2   1       25.92       19.87      1.66 o
  -7   2   1       19.05       22.38      1.47 o
  -6   2   1      541.53      547.31      8.50 o
  -5   2   1      166.93      182.04      4.94 o
  -4   2   1     1391.67     1469.93     17.89 o
  -3   2   1      129.72      109.37      1.81 o
  -2   2   1       25.39       20.57      0.69 o
  -1   2   1      475.59      568.88      4.88 o
   0   2   1    16247.50    15435.48    104.09 o
   1   2   1       20.37       14.53      0.48 o
   2   2   1       84.23       66.95      1.22 o
   3   2   1       12.74        8.62      0.50 o
   4   2   1     2478.87     2746.43     22.28 o
   5   2   1      143.20      156.27      2.82 o
   6   2   1      340.90      331.37      5.05 o
   7   2   1        0.48       -0.75      1.16 o
   8   2   1       26.91       23.80      2.55 o
   9   2   1       89.03       80.78      4.34 o
  10   2   1        0.04        0.29      2.21 o
  11   2   1        3.10        0.33      2.48 o
  12   2   1       11.92       15.95      5.03 o
  13   2   1        2.68        3.80      3.01 o
  14   2   1        0.63       -0.88      3.02 o
 -14   3   1        0.94       -2.10      4.47 o
 -13   3   1       15.22       10.30      3.05 o
 -12   3   1        2.25        2.76      2.41 o
 -11   3   1       22.92       21.48      2.96 o
 -10   3   1       90.18       87.74      4.17 o
  -9   3   1      527.68      512.81     11.45 o
  -8   3   1       93.98      101.49      3.01 o
  -7   3   1        1.98        4.78      1.06 o
  -6   3   1      868.18      980.50     16.98 o
  -5   3   1       99.88       96.23      1.82 o
  -4   3   1        8.80       14.76      0.81 o
  -3   3   1      150.11      169.45      2.11 o
  -2   3   1     1072.84     1115.81      9.24 o
  -1   3   1      478.50      446.38      3.87 o
   0   3   1     2683.05     2579.15     17.60 o
   1   3   1     1532.43     1457.42     11.53 o
   2   3   1       95.67      109.78      1.63 o
   3   3   1       26.17       24.84      0.84 o
   4   3   1      476.31      570.97      6.06 o
   5   3   1        4.16        3.63      0.94 o
   6   3   1      339.55      393.28      5.24 o
   7   3   1       34.73       39.98      2.38 o
   8   3   1        2.24        7.90      2.10 o
   9   3   1       12.36       19.75      4.22 o
  10   3   1      223.51      210.23      7.16 o
  11   3   1        2.96        2.36      2.31 o
  12   3   1        1.00       -0.49      2.52 o
  13   3   1       27.26       32.13      8.07 o
  14   3   1        0.26        1.00      3.10 o
 -14   4   1        1.65       -2.21      5.00 o
 -13   4   1        1.13        0.16      5.27 o
 -12   4   1       22.18       24.83      3.11 o
 -11   4   1        6.74        9.01      2.37 o
 -10   4   1        1.28        1.19      1.86 o
  -9   4   1       21.85       20.28      5.30 o
  -8   4   1      176.13      174.02      5.45 o
  -7   4   1        4.85        8.51      1.19 o
  -6   4   1      141.53      133.03      2.53 o
  -5   4   1      231.96      227.63      3.68 o
  -4   4   1      745.30      761.79      7.84 o
  -3   4   1     3611.41     4062.09     31.45 o
  -2   4   1      131.10      160.83      2.38 o
  -1   4   1       77.92       82.63      1.56 o
   0   4   1      268.53      311.50      2.89 o
   1   4   1      328.48      320.07      3.56 o
   2   4   1      806.06      800.66      7.53 o
   3   4   1      470.19      499.74      5.25 o
   4   4   1     1886.82     2133.13     18.22 o
   5   4   1        1.24        2.03      0.73 o
   6   4   1        0.15        0.48      0.72 o
   7   4   1        0.08       -1.04      1.04 o
   8   4   1       41.07       41.18      5.06 o
   9   4   1       58.39       54.24      3.86 o
  10   4   1        0.09        1.60      2.21 o
  11   4   1        8.94        7.23      3.31 o
  12   4   1       51.52       60.23      4.47 o
  13   4   1        3.55        4.40      3.09 o
  14   4   1        2.73        1.29      5.59 o
 -14   5   1        0.49       -2.85      5.27 o
 -13   5   1        5.99       18.77      6.89 o
 -12   5   1       12.46       15.92      6.35 o
 -11   5   1        1.42        2.35      1.96 o
 -10   5   1        2.38        3.67      5.41 o
  -9   5   1        7.05        2.64      2.12 o
  -8   5   1        1.62        2.83      1.96 o
  -7   5   1       85.33       75.95      3.61 o
  -6   5   1      239.84      235.98      4.09 o
  -5   5   1       13.51       10.78      1.12 o
  -4   5   1        1.50        2.09      0.81 o
  -3   5   1      445.52      477.74      4.88 o
  -2   5   1      807.85      933.39      8.79 o
  -1   5   1       42.88       34.48      1.20 o
   0   5   1        0.42        0.22      0.44 o
   1   5   1      416.34      438.26      4.42 o
   2   5   1       96.69       95.76      1.99 o
   3   5   1        9.37        2.30      0.77 o
   4   5   1      387.73      409.96      5.19 o
   5   5   1        1.97       -0.80      0.80 o
   6   5   1        2.10       -0.09      0.96 o
   7   5   1      225.62      207.54      3.81 o
   8   5   1      117.53      112.04      5.33 o
   9   5   1       42.07       44.23      3.66 o
  10   5   1        5.84        9.85      2.49 o
  11   5   1        4.36        1.08      2.32 o
  12   5   1        1.99        1.86      2.99 o
  13   5   1       11.14       18.83      6.99 o
 -13   6   1        0.14       -5.65      5.65 o
 -12   6   1        7.41        7.32      6.24 o
 -11   6   1        1.51        3.87      5.76 o
 -10   6   1        0.29        1.43      2.11 o
  -9   6   1       45.09       49.36      4.60 o
  -8   6   1      124.74      106.35      9.90 o
  -7   6   1      184.44      178.20      4.79 o
  -6   6   1       31.43       26.50      1.98 o
  -5   6   1       60.92       51.75      2.19 o
  -4   6   1       30.31       32.48      1.78 o
  -3   6   1      124.51      136.60      3.80 o
  -2   6   1        9.28       10.42      1.00 o
  -1   6   1       94.06      108.14      2.28 o
   0   6   1        2.70        1.98      0.72 o
   1   6   1        9.67       10.23      0.99 o
   2   6   1        0.74        2.68      0.87 o
   3   6   1      332.59      334.68      4.39 o
   4   6   1       15.98       20.37      1.39 o
   5   6   1       14.19       20.31      1.59 o
   6   6   1       49.68       49.25      3.00 o
   7   6   1        7.29       12.01      1.96 o
   8   6   1        0.95        1.17      1.06 o
   9   6   1        2.14        1.76      2.50 o
  10   6   1        0.83        2.19      2.25 o
  11   6   1        5.98       -0.06      2.56 o
  12   6   1        3.06        2.10      5.97 o
  13   6   1       19.72       35.24      8.82 o
 -12   7   1        0.68       -0.86      6.19 o
 -11   7   1        8.05        7.21      6.29 o
 -10   7   1        7.42        3.08      2.82 o
  -9   7   1        6.54        4.01      2.52 o
  -8   7   1       41.87       33.31      2.32 o
  -7   7   1      106.61       83.34      3.66 o
  -6   7   1        5.66        4.94      2.08 o
  -5   7   1       50.01       49.00      2.57 o
  -4   7   1        0.04       -0.13      1.18 o
  -3   7   1      188.34      173.73      3.62 o
  -2   7   1       11.63       15.42      1.35 o
  -1   7   1       90.44       72.27      1.79 o
   0   7   1       22.66       24.03      1.80 o
   1   7   1      206.21      210.64      3.39 o
   2   7   1      498.95      498.83      5.46 o
   3   7   1        0.23       -1.06      1.06 o
   4   7   1        9.95       16.84      1.99 o
   5   7   1        0.09        0.40      1.85 o
   6   7   1        3.76        5.07      1.52 o
   7   7   1      168.78      136.11      4.74 o
   8   7   1       11.25        6.72      1.53 o
   9   7   1       31.83       29.95      3.84 o
  10   7   1       17.46       22.53      4.06 o
  11   7   1        0.55       -5.76      5.76 o
  12   7   1        0.16        1.51      6.99 o
 -12   8   1        1.32       12.43      7.48 o
 -11   8   1        0.58       -1.29      6.62 o
 -10   8   1        0.04        8.01      3.07 o
  -9   8   1        0.01       -3.77      5.06 o
  -8   8   1       17.98       16.33      5.03 o
  -7   8   1        3.53        2.45      2.43 o
  -6   8   1       27.91       23.74      2.70 o
  -5   8   1        0.77        1.26      1.48 o
  -4   8   1       20.30       29.09      2.33 o
  -3   8   1       40.54       47.27      3.83 o
  -2   8   1       43.38       42.10      2.16 o
  -1   8   1      250.12      231.06      4.22 o
   0   8   1       94.45       98.66      4.24 o
   1   8   1      213.94      237.91      6.23 o
   2   8   1      241.62      245.75      6.33 o
   3   8   1       70.69       60.16      2.26 o
   4   8   1        0.79        0.03      1.25 o
   5   8   1        0.03       -0.80      1.71 o
   6   8   1        0.66       -1.50      1.82 o
   7   8   1        7.20        8.86      2.83 o
   8   8   1       27.94       30.71      2.70 o
   9   8   1        7.79        1.78      3.28 o
  10   8   1        0.31        4.59      3.52 o
  11   8   1       12.30       13.56      7.37 o
 -11   9   1        3.80        5.86      7.85 o
 -10   9   1        7.51       13.68      5.59 o
  -9   9   1       13.37       15.69      1.95 o
  -8   9   1        7.92        6.89      2.97 o
  -7   9   1        1.37        1.07      3.85 o
  -6   9   1        4.48        7.28      2.25 o
  -5   9   1        0.21        2.41      1.70 o
  -4   9   1       32.36       36.45      2.70 o
  -3   9   1        7.92        4.15      1.66 o
  -2   9   1       61.68       56.79      2.60 o
  -1   9   1       10.46        9.05      5.78 o
   0   9   1      129.29      147.44      5.44 o
   1   9   1       51.54       58.09      4.46 o
   2   9   1       11.24        9.95      3.72 o
   3   9   1        4.47        2.76      1.56 o
   4   9   1        7.56        7.15      1.43 o
   5   9   1        8.73       10.66      2.36 o
   6   9   1        3.04        0.79      2.09 o
   7   9   1       19.68       20.15      2.85 o
   8   9   1        3.86        3.95      2.78 o
   9   9   1        7.58        9.48      3.18 o
  10   9   1        0.26        3.17      3.53 o
  -9  10   1        0.05       -2.21      2.21 o
  -8  10   1        5.54        7.00      4.84 o
  -7  10   1       12.78       14.33      3.73 o
  -6  10   1       15.79       16.00      2.76 o
  -5  10   1        9.87        3.90      2.25 o
  -4  10   1        0.02        2.18      1.65 o
  -3  10   1        5.56        6.57      1.65 o
  -2  10   1        1.83       -0.13      3.07 o
  -1  10   1       34.36       40.04      5.59 o
   0  10   1       12.43       26.27      4.91 o
   1  10   1       11.52       13.24      4.25 o
   2  10   1        1.27       -1.43      2.61 o
   3  10   1        1.75        6.49      1.73 o
   4  10   1        1.47       -1.17      2.79 o
   5  10   1        0.29       -0.72      2.22 o
   6  10   1        0.04        1.29      1.86 o
   7  10   1        1.20       -0.60      3.30 o
   8  10   1        0.38        0.34      2.87 o
   9  10   1        4.29        2.64      2.51 o
  -8  11   1        2.52        2.35      3.30 o
  -7  11   1        1.57       -0.81      2.50 o
  -6  11   1        0.06        0.68      1.91 o
  -5  11   1        0.41        0.47      2.09 o
  -4  11   1       16.96       11.93      2.29 o
  -2  11   1        2.39       -2.64      7.32 o
  -1  11   1       12.48       18.41      4.87 o
   0  11   1        5.93        9.30      4.28 o
   1  11   1       40.10       52.02     13.80 o
   2  11   1        2.31       -1.40      5.86 o
   3  11   1        0.01       -6.62      6.62 o
   4  11   1        0.01       -0.59      1.65 o
   5  11   1        4.26        3.45      4.12 o
   6  11   1        7.34        0.48      3.19 o
   7  11   1        0.23       -2.01      2.01 o
   8  11   1        0.00       -2.93      2.93 o
  -5  12   1        0.81        1.67      3.12 o
  -4  12   1        0.78       -6.89      6.89 o
  -3  12   1        1.08        1.08      7.48 o
  -2  12   1        2.38       -6.19      6.19 o
  -1  12   1        3.07        8.07      6.51 o
   0  12   1       11.55       33.30      8.28 o
   1  12   1        4.80        6.46      7.10 o
   2  12   1       10.06       14.20      7.91 o
   3  12   1        0.04        5.38      8.07 o
   4  12   1        2.56       -6.51      6.51 o
   5  12   1        3.62       -0.26      1.98 o
 -14   0   2        2.63        6.03      4.47 o
 -12   0   2        0.64        3.07      3.50 o
 -10   0   2        0.00       -2.85      2.85 o
  -8   0   2     2140.37     2072.48     69.64 o
  -6   0   2        4.20        7.83      1.37 o
  -4   0   2       34.58       38.90      1.47 o
  -2   0   2      743.74      783.05     18.99 o
   0   0   2     1911.11     1665.50     22.57 o
   2   0   2     1440.80     1667.07     15.89 o
   4   0   2      987.97     1261.77     23.74 o
   6   0   2       11.54       18.22      6.16 o
   8   0   2        0.14        0.54      2.69 o
  10   0   2      129.69      120.72      8.34 o
  12   0   2        1.23       -0.59      3.93 o
  14   0   2        0.95       -0.75      4.63 o
 -15   1   2        0.53        2.24      4.25 o
 -14   1   2        2.13        3.92      3.85 o
 -13   1   2        3.26        2.03      4.09 o
 -12   1   2        4.42        0.76      2.66 o
 -11   1   2        0.48       -1.46      2.72 o
 -10   1   2       31.98       27.79      2.97 o
  -9   1   2      120.18      127.34      5.16 o
  -8   1   2       23.26       17.53      1.66 o
  -7   1   2       12.58       12.92      1.35 o
  -6   1   2        0.12        0.95      0.85 o
  -5   1   2     1419.98     1671.48     28.57 o
  -4   1   2      633.90      691.92     18.45 o
  -3   1   2      871.89      919.98     13.47 o
  -2   1   2     2545.96     2574.96     24.15 o
  -1   1   2       20.52        6.40      0.34 o
   0   1   2       26.78       39.01      0.53 o
   1   1   2     9292.39     9708.09     61.00 o
   2   1   2      693.53      692.15      8.47 o
   3   1   2     1550.14     1564.54     12.91 o
   4   1   2       23.38       20.75      1.04 o
   5   1   2        0.17        0.54      0.60 o
   6   1   2       55.10       66.03      1.89 o
   7   1   2        4.03        5.56      1.21 o
   8   1   2        0.89        1.54      1.87 o
   9   1   2        1.68        3.36      3.12 o
  10   1   2     1026.55     1009.07     20.76 o
  11   1   2        3.12        2.28      2.67 o
  12   1   2       10.11        3.57      2.92 o
  13   1   2       17.29       19.74      3.79 o
  14   1   2        8.08       16.26      3.90 o
 -15   2   2        8.22       11.57      5.97 o
 -14   2   2        8.35        2.41      3.13 o
 -13   2   2        0.52        0.52      2.59 o
 -12   2   2       16.50        8.70      2.74 o
 -11   2   2       78.28       71.71      8.88 o
 -10   2   2       61.72       71.49      6.56 o
  -9   2   2     1016.14     1040.24     19.84 o
  -8   2   2       30.33       35.80      2.01 o
  -7   2   2        0.02        0.49      0.89 o
  -6   2   2      207.84      246.92     10.01 o
  -5   2   2      762.34      759.03     14.96 o
  -4   2   2      817.26      860.09     13.18 o
  -3   2   2       43.16       48.35      1.19 o
  -2   2   2     1132.72     1048.62      9.10 o
  -1   2   2       94.86       93.13      1.98 o
   0   2   2      370.81      300.25      2.48 o
   1   2   2    12219.00    11522.56    104.11 o
   2   2   2      219.78      197.48      2.35 o
   3   2   2        1.77        3.48      0.52 o
   4   2   2     1335.78     1464.76     11.68 o
   5   2   2        3.70        5.40      0.88 o
   6   2   2       64.24       59.10      1.96 o
   7   2   2      278.23      302.86      6.61 o
   8   2   2       13.97       12.11      2.36 o
   9   2   2       14.84       10.94      2.48 o
  10   2   2       24.90       19.63      2.99 o
  11   2   2       58.26       56.65      4.52 o
  12   2   2       30.80       28.08      5.38 o
  13   2   2        0.54       -2.48      3.28 o
  14   2   2        1.78        2.62      3.36 o
 -14   3   2        0.01       -3.82      4.84 o
 -13   3   2        0.90       -2.02      2.50 o
 -12   3   2        2.04        0.06      2.18 o
 -11   3   2       24.76       22.75      2.72 o
 -10   3   2        4.10        4.51      1.95 o
  -9   3   2       42.41       42.52      2.87 o
  -8   3   2        5.21        8.34      1.53 o
  -7   3   2       68.00       79.32      3.96 o
  -6   3   2      504.88      522.67     25.12 o
  -5   3   2        5.81        1.38      0.59 o
  -4   3   2       61.74      100.76      1.61 o
  -3   3   2     1200.14     1388.22     12.05 o
  -2   3   2      148.81      168.48      1.97 o
  -1   3   2     2943.98     3095.39     22.48 o
   0   3   2     1120.86     1133.38      7.84 o
   1   3   2     2100.74     2273.04     17.40 o
   2   3   2       92.71       80.50      1.41 o
   3   3   2       39.35       39.14      1.12 o
   4   3   2     2451.41     2822.17     23.40 o
   5   3   2      842.42      828.86      7.81 o
   6   3   2       89.02       99.89      1.94 o
   7   3   2        2.78        3.96      1.26 o
   8   3   2       36.73       34.59      3.13 o
   9   3   2       15.84       19.64      2.73 o
  10   3   2        1.77        2.32      2.20 o
  11   3   2        7.12        4.73      3.98 o
  12   3   2       26.73       23.77      3.67 o
  13   3   2       19.27       24.56      4.90 o
  14   3   2        2.01       -2.23      3.13 o
 -14   4   2        5.11        9.52      6.13 o
 -13   4   2        0.01       -1.29      4.84 o
 -12   4   2       15.60       11.24      5.70 o
 -11   4   2        1.17        0.36      1.98 o
 -10   4   2       40.03       38.88      4.28 o
  -9   4   2      251.01      226.12      6.25 o
  -8   4   2      164.66      168.25      4.97 o
  -7   4   2      292.37      320.35      7.47 o
  -6   4   2        5.68        6.59      0.96 o
  -5   4   2      116.59      128.76      2.42 o
  -4   4   2       71.42       75.92      1.68 o
  -3   4   2        0.74        1.33      1.13 o
  -2   4   2     1070.42     1003.52      9.14 o
  -1   4   2      543.59      523.58      4.91 o
   0   4   2      281.81      307.95      2.80 o
   1   4   2      143.66      116.71      1.85 o
   2   4   2      451.57      486.47      5.05 o
   3   4   2      763.73      803.23      7.78 o
   4   4   2      261.66      265.95      3.16 o
   5   4   2        0.00        0.25      0.70 o
   6   4   2       54.59       55.88      1.70 o
   7   4   2      180.56      172.89      4.58 o
   8   4   2        1.98       -1.02      2.18 o
   9   4   2        0.15       -0.37      2.10 o
  10   4   2       92.25       92.46      5.10 o
  11   4   2        3.35        2.41      2.46 o
  12   4   2       12.82       13.55      3.19 o
  13   4   2        2.78       13.81      3.60 o
  14   4   2        1.02       -3.71      5.11 o
 -14   5   2        6.60        5.81      5.70 o
 -13   5   2        3.26       -3.34      5.22 o
 -12   5   2       33.70       37.50      7.53 o
 -11   5   2       40.85       43.74      7.59 o
 -10   5   2        0.54       -0.06      1.61 o
  -9   5   2       75.34       74.14     13.93 o
  -8   5   2        3.94        5.65      4.90 o
  -7   5   2       32.62       32.54      1.81 o
  -6   5   2      117.06      108.04      3.81 o
  -5   5   2        7.17        4.86      0.93 o
  -4   5   2       18.77       13.32      1.20 o
  -3   5   2     1763.34     1911.07     15.56 o
  -2   5   2      287.56      341.51      4.08 o
  -1   5   2       21.23       19.26      0.93 o
   0   5   2      124.21      138.23      2.17 o
   1   5   2      812.14      832.95      7.89 o
   2   5   2       54.26       71.12      1.72 o
   3   5   2        6.12       12.01      0.95 o
   4   5   2      366.72      372.13      4.79 o
   5   5   2       22.97       26.30      1.40 o
   6   5   2        2.29        2.22      0.94 o
   7   5   2        9.73        6.52      1.33 o
   8   5   2      134.18      116.49      7.32 o
   9   5   2       79.05       94.99      5.26 o
  10   5   2        0.02        5.43      4.52 o
  11   5   2        2.03        2.14      3.50 o
  12   5   2        1.99        6.70      4.20 o
  13   5   2        2.54        3.61      3.74 o
 -13   6   2        7.08       20.66      7.53 o
 -12   6   2       22.29       16.25      6.99 o
 -11   6   2        0.41       -2.42      4.73 o
 -10   6   2       38.72       50.62      3.45 o
  -9   6   2        8.28       10.81      2.35 o
  -8   6   2      373.16      395.13     18.56 o
  -7   6   2       22.62       31.34      3.91 o
  -6   6   2      275.17      245.65      5.22 o
  -5   6   2        1.59        1.39      1.05 o
  -4   6   2        3.92        5.10      0.96 o
  -3   6   2       64.08       80.20      1.99 o
  -2   6   2        1.70        0.72      0.81 o
  -1   6   2       54.00       43.33      1.48 o
   0   6   2       90.45       91.00      1.70 o
   1   6   2      142.92      163.27      2.79 o
   2   6   2      262.62      245.70      3.27 o
   3   6   2      287.00      275.17      3.83 o
   4   6   2       11.69       14.16      1.43 o
   5   6   2        0.07        2.10      1.26 o
   6   6   2       64.43       65.97      2.67 o
   7   6   2       16.52       24.39      1.90 o
   8   6   2      247.43      229.83      4.60 o
   9   6   2       29.04       33.32      7.61 o
  10   6   2        2.42        5.40      5.35 o
  11   6   2        5.78        8.03      4.52 o
  12   6   2        0.55       -0.66      2.83 o
  13   6   2        0.63        0.70      6.72 o
 -12   7   2       31.31       31.26      8.55 o
 -11   7   2        0.20       -5.11      5.11 o
 -10   7   2       18.70       24.81      3.20 o
  -9   7   2        1.41       -3.71      3.71 o
  -8   7   2        2.81       -0.22      1.28 o
  -7   7   2        1.50       -0.96      1.55 o
  -6   7   2       18.09       16.47      2.64 o
  -5   7   2        3.79        0.48      1.19 o
  -4   7   2        4.36        3.68      1.18 o
  -3   7   2       52.22       64.00      3.09 o
  -2   7   2      301.65      296.55      4.15 o
  -1   7   2       14.73       16.51      1.19 o
   0   7   2       66.85       62.08      2.39 o
   1   7   2        5.74        2.44      0.84 o
   2   7   2      505.81      501.31      5.86 o
   3   7   2      107.38      103.18      2.46 o
   4   7   2        6.81        3.17      1.56 o
   5   7   2        0.01       -0.21      1.41 o
   6   7   2       16.02       19.63      2.01 o
   7   7   2       31.86       24.19      2.50 o
   8   7   2       23.86       20.77      1.93 o
   9   7   2       35.55       35.97      4.26 o
  10   7   2        0.49        0.54      2.73 o
  11   7   2        0.62       -2.82      2.82 o
  12   7   2        0.60        4.36      6.83 o
 -12   8   2        0.78        2.90      7.10 o
 -11   8   2        7.56        2.80      7.05 o
 -10   8   2        0.94        1.34      5.97 o
  -9   8   2        0.00        5.49      6.67 o
  -8   8   2       31.36       26.79      2.40 o
  -7   8   2       28.93       25.78      2.63 o
  -6   8   2       26.96       21.53      2.64 o
  -5   8   2        2.89        3.62      1.56 o
  -4   8   2        6.19        6.81      1.75 o
  -3   8   2       10.97        8.00      1.52 o
  -2   8   2        9.06        8.11      1.43 o
  -1   8   2      269.74      300.04      4.77 o
   0   8   2       63.55       70.34      3.30 o
   1   8   2       93.87       99.62      3.88 o
   2   8   2        0.31        0.72      1.36 o
   3   8   2        2.29        2.45      1.33 o
   4   8   2       14.02        9.55      1.37 o
   5   8   2        2.27        0.18      1.68 o
   6   8   2        0.77       -1.68      1.68 o
   7   8   2        1.52        0.77      1.95 o
   8   8   2        8.95        0.25      1.56 o
   9   8   2       22.25       18.33      1.95 o
  10   8   2        1.09        3.34      3.30 o
  11   8   2       21.26       35.44      4.81 o
 -11   9   2       13.72        5.43      8.07 o
 -10   9   2       32.03       62.83     11.08 o
  -9   9   2        0.66        5.47      2.23 o
  -8   9   2        5.61        2.82      3.07 o
  -7   9   2        0.13        5.56      4.25 o
  -6   9   2        0.59        1.90      3.40 o
  -5   9   2       23.20       26.41      2.50 o
  -4   9   2        2.65       -1.08      1.57 o
  -3   9   2        0.32        1.58      1.83 o
  -2   9   2        4.04        2.14      1.20 o
  -1   9   2      168.80      180.32      8.41 o
   0   9   2        1.55       -0.52      2.55 o
   1   9   2        8.92        4.74      3.84 o
   2   9   2       75.08       74.13      3.21 o
   3   9   2        2.43       -0.67      1.45 o
   4   9   2        1.67        1.17      1.80 o
   5   9   2        8.77        7.28      1.87 o
   6   9   2        2.58        2.84      2.20 o
   7   9   2       14.08       11.95      2.60 o
   8   9   2        0.00        1.45      2.27 o
   9   9   2        1.27        4.12      1.80 o
  10   9   2        1.29        9.14      4.11 o
  -9  10   2        0.13       -0.02      2.96 o
  -8  10   2        9.72        3.95      3.42 o
  -7  10   2        0.17        1.97      2.36 o
  -6  10   2        9.29        5.30      2.42 o
  -5  10   2        5.56        4.60      2.42 o
  -4  10   2       18.21       23.04      6.57 o
  -3  10   2        2.40        2.23      1.34 o
  -2  10   2        5.77        3.09      1.44 o
  -1  10   2        3.07        8.14      9.31 o
   0  10   2       62.80       66.86      6.25 o
   1  10   2       18.79       27.68      4.90 o
   2  10   2       49.94       59.77      4.74 o
   3  10   2        0.22       -2.14      2.36 o
   4  10   2        0.07       -1.80      1.86 o
   5  10   2       33.36       33.41      4.19 o
   6  10   2        1.00        0.07      1.98 o
   7  10   2        0.51       -0.35      1.95 o
   8  10   2        0.09        0.43      2.36 o
   9  10   2        9.73        9.52      2.81 o
  -8  11   2        0.00       -0.21      3.02 o
  -7  11   2        0.87       -1.72      2.62 o
  -6  11   2        5.53        2.20      3.90 o
  -5  11   2        0.03        0.48      2.26 o
  -4  11   2        0.61       -1.25      2.01 o
  -3  11   2        0.11        1.13      2.85 o
  -2  11   2        0.03       -2.35      3.66 o
  -1  11   2        6.99       10.29      6.46 o
   0  11   2        0.77       -1.02      3.63 o
   1  11   2       46.29       66.22     10.27 o
   2  11   2        3.39        3.55      6.35 o
   3  11   2        0.54       -6.51      6.51 o
   4  11   2        2.44       -2.19      2.19 o
   5  11   2        0.87        5.55      4.01 o
   6  11   2        0.06        3.04      3.44 o
   7  11   2        0.93       -0.55      2.72 o
  -6  12   2        0.62       -3.01      6.46 o
  -5  12   2        0.23       -2.85      2.85 o
  -3  12   2        2.04       -6.78      6.78 o
  -2  12   2        0.58       -0.97      6.78 o
  -1  12   2       13.36       30.93      7.96 o
   0  12   2       25.87       40.19      8.82 o
   1  12   2        0.07       -1.45      6.24 o
   2  12   2        6.98        9.36      7.42 o
   3  12   2        0.53       -5.70      6.56 o
   4  12   2        0.25       -6.46      6.46 o
   5  12   2       10.05        8.80      2.01 o
 -15   0   3        2.35       19.21      5.38 o
 -13   0   3       23.23       25.39      5.06 o
 -11   0   3       24.82       18.29      4.03 o
  -9   0   3      365.54      404.49     13.66 o
  -7   0   3       56.21       61.51      3.08 o
  -5   0   3    10579.82    11583.15    267.20 o
  -3   0   3      708.30      737.16     18.34 o
  -1   0   3      544.27      592.40      5.20 o
   1   0   3       39.80       28.49      0.90 o
   3   0   3     1742.77     1738.21     20.26 o
   5   0   3      517.31      640.54     21.28 o
   7   0   3       28.84       18.96      2.12 o
   9   0   3        0.48        0.75      3.28 o
  11   0   3      197.96      189.15     10.76 o
  13   0   3       13.89       13.18      5.00 o
 -15   1   3       15.29       13.65      3.84 o
 -14   1   3        0.37        0.80      3.02 o
 -13   1   3        8.33       11.92      2.96 o
 -12   1   3        8.90        7.88      2.57 o
 -11   1   3       16.87       14.48      2.70 o
 -10   1   3       87.84       64.68      3.90 o
  -9   1   3      111.04      102.02      6.67 o
  -8   1   3       98.96       92.30      3.46 o
  -7   1   3        4.36        3.99      1.09 o
  -6   1   3        3.71        5.48      1.25 o
  -5   1   3      196.15      240.96      5.86 o
  -4   1   3      583.03      602.60      8.83 o
  -3   1   3      359.94      403.13      4.61 o
  -2   1   3      978.33      928.55      7.44 o
  -1   1   3     1647.60     1577.69     12.42 o
   0   1   3        6.22       -0.25      0.25 o
   1   1   3    58488.97    53019.69    534.10 o
   2   1   3     1601.40     1504.83     10.60 o
   3   1   3       55.44       58.95      1.02 o
   4   1   3      394.19      464.96      5.01 o
   5   1   3      279.26      324.41      5.53 o
   6   1   3       20.81       27.28      2.01 o
   7   1   3        1.86        1.54      1.46 o
   8   1   3        0.00        1.37      1.63 o
   9   1   3       19.50       16.34      2.76 o
  10   1   3      289.30      273.45     14.34 o
  11   1   3       57.26       70.73      5.22 o
  12   1   3        4.86       -0.43      2.85 o
  13   1   3       27.76       37.00      6.91 o
  14   1   3        7.25        8.27      7.72 o
 -15   2   3        0.13       -4.73      4.73 o
 -14   2   3       54.63       72.23      6.54 o
 -13   2   3        1.77        3.10      4.09 o
 -12   2   3        4.53        9.33      2.49 o
 -11   2   3      102.77       84.66      4.35 o
 -10   2   3       14.17       12.36      2.27 o
  -9   2   3      293.62      272.89      7.26 o
  -8   2   3      429.22      424.15      7.22 o
  -7   2   3       30.18       29.26      1.46 o
  -6   2   3      198.87      196.25      8.88 o
  -5   2   3     1991.36     2043.02     34.23 o
  -4   2   3     1006.96     1064.24     18.80 o
  -3   2   3      763.19      797.64      7.03 o
  -2   2   3      124.08      142.01      1.72 o
  -1   2   3     1444.00     1370.06     10.42 o
   0   2   3        8.11       17.46      0.85 o
   1   2   3    12864.47    12205.92     90.52 o
   2   2   3      141.70      156.06      1.93 o
   3   2   3      286.41      321.34      3.52 o
   4   2   3      737.35      815.34      7.49 o
   5   2   3        0.14       -0.36      0.45 o
   6   2   3        2.25        3.70      1.04 o
   7   2   3       72.72       81.59      2.60 o
   8   2   3       52.17       71.85      3.88 o
   9   2   3       22.24       27.25      3.18 o
  10   2   3       37.43       39.67      3.80 o
  11   2   3      227.20      215.90     13.45 o
  12   2   3        3.86        6.82      3.60 o
  13   2   3        2.82        2.37      3.19 o
  14   2   3        0.06       -1.13      3.05 o
 -14   3   3        5.29        4.63      5.43 o
 -13   3   3        0.14       -4.14      4.14 o
 -12   3   3       14.52       14.30      2.96 o
 -11   3   3       13.99       11.39      2.28 o
 -10   3   3        9.32        8.14      3.93 o
  -9   3   3      107.19      112.68      4.06 o
  -8   3   3     1011.61     1018.30     30.34 o
  -7   3   3      502.54      492.03     11.22 o
  -6   3   3      414.56      399.81      9.45 o
  -5   3   3     1056.47     1016.42     14.73 o
  -4   3   3       10.76       16.31      0.71 o
  -3   3   3      383.95      424.66      4.62 o
  -2   3   3      237.26      242.23      2.80 o
  -1   3   3      979.01     1040.34      7.84 o
   0   3   3     1522.67     1425.61      9.75 o
   1   3   3      875.82      852.53      6.66 o
   2   3   3       79.45       75.10      1.30 o
   3   3   3        1.56        3.05      0.62 o
   4   3   3       51.24       56.55      1.40 o
   5   3   3       66.18       62.05      1.47 o
   6   3   3      100.95       90.72      1.75 o
   7   3   3       11.33       17.15      1.75 o
   8   3   3        2.93        2.85      1.78 o
   9   3   3        0.45       -2.37      2.42 o
  10   3   3      130.47      132.29      8.26 o
  11   3   3       25.08       26.06      7.72 o
  12   3   3        3.77        6.36      3.06 o
  13   3   3        0.48       -1.02      3.13 o
  14   3   3        8.02       11.55      3.90 o
 -14   4   3        8.23        1.88      5.59 o
 -13   4   3        0.50       -0.05      4.95 o
 -12   4   3        7.65       14.79      5.97 o
 -11   4   3        0.56       -2.31      4.03 o
 -10   4   3        9.54        7.91      4.68 o
  -9   4   3        0.52       -0.81      4.09 o
  -8   4   3       32.55       19.96      5.22 o
  -7   4   3       30.77       24.14      5.11 o
  -6   4   3        9.12        9.49      0.79 o
  -5   4   3       30.78       32.23      1.27 o
  -4   4   3       67.65       73.36      1.57 o
  -3   4   3       11.74        5.89      0.73 o
  -2   4   3        0.90       -0.19      0.50 o
  -1   4   3       20.49       27.41      0.94 o
   0   4   3      142.13      113.67      1.44 o
   1   4   3     1597.58     1642.73     14.92 o
   2   4   3       61.54       64.93      1.29 o
   3   4   3      970.94      944.96      9.44 o
   4   4   3      120.51      124.83      2.66 o
   5   4   3       58.60       61.09      2.27 o
   6   4   3       39.49       40.97      1.76 o
   7   4   3       30.44       32.51      1.95 o
   8   4   3       58.15       61.55      3.51 o
   9   4   3       18.28       20.09      3.12 o
  10   4   3       20.59       13.39      2.97 o
  11   4   3       19.95       22.42      3.60 o
  12   4   3        0.30        0.09      3.09 o
  13   4   3        1.49        2.22      3.39 o
  14   4   3        2.47        7.67      3.88 o
 -14   5   3        8.03       18.02      6.72 o
 -13   5   3        3.47        6.19      5.59 o
 -12   5   3       31.24       36.20      7.42 o
 -11   5   3        5.60        3.44      5.00 o
 -10   5   3        0.27        7.21      4.84 o
  -9   5   3        4.14        3.98      4.68 o
  -8   5   3        2.38        1.88      4.57 o
  -7   5   3        1.09       -1.04      1.81 o
  -6   5   3        9.06       10.44      1.00 o
  -5   5   3      165.07      158.97      2.72 o
  -4   5   3      158.22      176.54      2.77 o
  -3   5   3       49.53       47.75      1.36 o
  -2   5   3      207.30      225.71      3.67 o
  -1   5   3      251.18      265.12      3.46 o
   0   5   3       21.87       28.30      1.09 o
   1   5   3      523.94      482.35      5.87 o
   2   5   3      325.55      265.59      3.26 o
   3   5   3      240.53      205.83      3.02 o
   4   5   3      104.49      101.89      2.63 o
   5   5   3        4.66        4.94      1.06 o
   6   5   3        1.39        0.97      0.98 o
   7   5   3       52.33       59.85      2.10 o
   8   5   3       78.37       61.00      4.30 o
   9   5   3        0.46        4.08      2.61 o
  10   5   3        9.26       10.49      5.27 o
  11   5   3        6.21        7.58      2.96 o
  12   5   3        0.14        1.61      4.25 o
  13   5   3        0.33        0.74      3.16 o
 -13   6   3        6.07        9.52      6.56 o
 -12   6   3       21.03       35.02      7.91 o
 -11   6   3        0.09        4.84      5.33 o
 -10   6   3        6.56        9.95      5.59 o
  -9   6   3        0.36       -3.23      3.23 o
  -8   6   3       60.80       41.42      7.15 o
  -7   6   3      345.03      331.37      6.74 o
  -6   6   3       85.17       78.78      2.98 o
  -5   6   3       27.77       29.94      1.53 o
  -4   6   3       23.68       34.00      1.46 o
  -3   6   3        0.76       -0.75      0.75 o
  -2   6   3        0.27        0.10      0.82 o
  -1   6   3      129.36      112.71      2.60 o
   0   6   3       57.79       58.68      1.55 o
   1   6   3       29.07       35.29      1.55 o
   2   6   3      238.38      213.11      3.22 o
   3   6   3      145.94      145.62      2.51 o
   4   6   3       11.81       14.62      1.41 o
   5   6   3       54.13       49.91      2.12 o
   6   6   3        5.98        6.68      1.40 o
   7   6   3        7.47        5.06      1.35 o
   8   6   3       32.25       32.04      1.93 o
   9   6   3       88.03       91.49      5.71 o
  10   6   3        2.20        1.20      4.33 o
  11   6   3        6.36       10.24      4.09 o
  12   6   3        0.49       -0.05      2.94 o
  13   6   3        1.99        1.99      6.13 o
 -12   7   3        0.38        4.84      6.51 o
 -11   7   3        8.87       11.24      6.67 o
 -10   7   3       10.45        8.39      6.29 o
  -9   7   3        0.59        4.25      5.59 o
  -8   7   3       10.03       14.79      1.64 o
  -7   7   3       94.96       80.24      3.57 o
  -6   7   3      112.18       95.24      3.47 o
  -5   7   3        0.44        1.43      1.24 o
  -4   7   3       28.27       43.08      1.87 o
  -3   7   3       11.78       15.77      1.38 o
  -2   7   3        2.33        2.71      1.04 o
  -1   7   3       73.82       70.51      2.11 o
   0   7   3        9.42        9.44      0.96 o
   1   7   3        3.85        4.70      1.06 o
   2   7   3       21.13       14.14      1.69 o
   3   7   3      178.54      171.11      3.31 o
   4   7   3        0.38       -1.14      1.14 o
   5   7   3        5.16       12.97      2.81 o
   6   7   3        1.52        1.60      1.61 o
   7   7   3        7.23        9.99      1.97 o
   8   7   3        0.42       -1.30      1.30 o
   9   7   3        4.07        2.58      5.94 o
  10   7   3       13.76       13.79      3.33 o
  11   7   3       14.30       16.67      3.97 o
  12   7   3       19.82       17.07      4.17 o
 -12   8   3        7.36       13.13      7.96 o
 -11   8   3        0.95        3.07      7.05 o
 -10   8   3        5.98       21.84      7.59 o
  -9   8   3        0.98       -3.77      5.65 o
  -8   8   3        0.07        1.04      2.21 o
  -7   8   3        0.01       -1.38      1.68 o
  -6   8   3        0.47       -1.00      1.85 o
  -5   8   3        0.96       -0.46      1.51 o
  -4   8   3        6.41        2.11      1.51 o
  -3   8   3       27.01       22.76      1.76 o
  -2   8   3       13.16       16.73      1.60 o
  -1   8   3      155.74      143.41      3.20 o
   0   8   3      133.91      111.06      4.43 o
   1   8   3        1.36        0.32      1.79 o
   2   8   3      380.00      407.02      6.15 o
   3   8   3        3.84        0.92      1.21 o
   4   8   3       20.14       20.99      2.22 o
   5   8   3       11.96       15.54      1.95 o
   6   8   3        7.38        9.51      2.27 o
   7   8   3       14.94       15.41      2.57 o
   8   8   3        0.62       -1.14      1.52 o
   9   8   3        7.67       10.24      2.10 o
  10   8   3       17.64       26.61      4.35 o
  11   8   3        0.23       -4.12      4.12 o
 -11   9   3       10.10        2.37      7.48 o
 -10   9   3        3.60       13.61      8.07 o
  -9   9   3       19.63       20.85      2.32 o
  -8   9   3       24.91       27.96      4.16 o
  -7   9   3        9.24        8.84      7.91 o
  -6   9   3        3.39       -1.80      1.80 o
  -5   9   3       21.08       25.32      2.54 o
  -4   9   3       33.37       24.54      2.47 o
  -3   9   3        5.59        3.85      1.70 o
  -2   9   3       51.12       49.76      2.62 o
  -1   9   3       32.18       34.94      3.73 o
   0   9   3       62.30       62.07      3.93 o
   1   9   3        0.19       -1.70      3.83 o
   2   9   3       83.40       95.65      5.17 o
   3   9   3       25.37       26.88      2.27 o
   4   9   3        0.39        3.65      1.91 o
   5   9   3        1.79       -0.90      2.04 o
   6   9   3        5.28       11.15      2.56 o
   7   9   3        1.03        0.80      1.79 o
   8   9   3        0.02        0.60      2.33 o
   9   9   3        2.24       -0.11      1.64 o
  10   9   3        0.64        0.12      3.82 o
  -9  10   3       25.99       32.57      2.55 o
  -8  10   3        4.60        7.36      3.71 o
  -7  10   3       23.10       25.06      3.21 o
  -6  10   3        0.34       -2.55      3.85 o
  -5  10   3        1.59        6.13      1.98 o
  -4  10   3       28.83       30.71      5.03 o
  -3  10   3        0.42        1.04      1.60 o
  -2  10   3        2.39        2.65      1.37 o
  -1  10   3        5.38       -0.57      8.71 o
   0  10   3       12.20       10.64      4.32 o
   1  10   3      125.72      137.84     10.27 o
   2  10   3       15.25       23.02      7.64 o
   3  10   3        2.76        3.66      1.45 o
   4  10   3        0.54       -1.78      1.78 o
   5  10   3        0.00        1.77      2.89 o
   6  10   3       34.00       37.37      5.83 o
   7  10   3        0.03       -0.01      1.97 o
   8  10   3        2.44        6.46      2.76 o
   9  10   3        0.05        0.14      2.50 o
  -8  11   3        0.34       -2.93      2.93 o
  -7  11   3        2.59        4.86      2.73 o
  -6  11   3        1.87        0.22      2.36 o
  -5  11   3        0.51        1.08      5.92 o
  -4  11   3        1.26       -1.16      1.89 o
  -3  11   3        0.30        1.38      1.44 o
  -2  11   3        0.22       -2.82     11.59 o
  -1  11   3        5.63        3.14      4.02 o
   0  11   3        0.11        2.74      5.70 o
   1  11   3       26.33       37.33      8.88 o
   2  11   3        1.52       -0.70      6.03 o
   3  11   3       11.73       -0.86      6.46 o
   4  11   3        5.33        3.27      4.52 o
   5  11   3        0.94        4.52      2.87 o
   6  11   3        8.04       13.64      3.89 o
   7  11   3        0.22        4.12      3.67 o
  -5  12   3        6.04        8.66      3.71 o
  -4  12   3        9.70        6.99      2.47 o
  -3  12   3        2.13       -6.72      6.72 o
  -2  12   3        2.89       16.95      6.40 o
  -1  12   3        1.22        2.90      5.92 o
   0  12   3        2.68        0.86      5.65 o
   1  12   3        0.15       -3.66      5.86 o
   2  12   3       13.49       19.21      8.55 o
   3  12   3        1.78       -5.49      6.72 o
   4  12   3        0.42       -0.43      7.15 o
   5  12   3        4.02        2.05      2.33 o
 -14   0   4      264.84      329.71     14.58 o
 -12   0   4        0.16        1.13      3.23 o
 -10   0   4       17.58       17.97      3.77 o
  -8   0   4      122.83      105.43      7.88 o
  -6   0   4        8.91       11.57      2.26 o
  -4   0   4       37.59       49.73      3.31 o
  -2   0   4     1139.27     1176.32     12.44 o
   0   0   4     3499.22     3511.11     30.59 o
   2   0   4        0.87        2.65      0.53 o
   4   0   4        0.65       -0.05      0.80 o
   6   0   4        0.07       -0.11      1.91 o
   8   0   4        0.07       -1.29      2.69 o
  10   0   4       75.20       76.23      7.15 o
  12   0   4       33.59       25.77      5.86 o
  14   0   4        2.41        6.94      5.22 o
 -15   1   4        4.36        5.24      3.24 o
 -14   1   4       10.40       13.11      3.50 o
 -13   1   4        0.45        1.30      2.90 o
 -12   1   4        1.18        0.93      2.35 o
 -11   1   4       38.01       30.23      5.30 o
 -10   1   4      168.65      159.24      5.69 o
  -9   1   4        6.98        7.34      3.60 o
  -8   1   4      675.03      664.32     11.47 o
  -7   1   4        0.01       -0.95      0.95 o
  -6   1   4      150.70      175.75      4.73 o
  -5   1   4     1660.42     1870.01     25.78 o
  -4   1   4      485.54      564.75      7.43 o
  -3   1   4      105.20      115.79      1.89 o
  -2   1   4     1297.71     1272.56     10.10 o
  -1   1   4     1275.48     1259.14      8.70 o
   0   1   4        1.86       -0.31      0.31 o
   1   1   4      403.40      414.92      2.95 o
   2   1   4     5059.51     4889.88     29.43 o
   3   1   4        0.07        0.28      0.45 o
   4   1   4      498.07      594.26      6.07 o
   5   1   4      311.53      378.16      5.45 o
   6   1   4        6.22       10.25      1.13 o
   7   1   4        0.63        1.30      0.75 o
   8   1   4       22.00       24.17      2.36 o
   9   1   4        9.84       13.99      2.79 o
  10   1   4       12.31        7.23      3.07 o
  11   1   4        0.01        1.91      4.36 o
  12   1   4       23.18       22.46      4.87 o
  13   1   4        2.40        1.14      3.17 o
  14   1   4        4.54        8.22      5.68 o
 -15   2   4        0.04       -2.47      4.73 o
 -14   2   4       59.42       73.27      8.39 o
 -13   2   4        4.09        1.97      2.85 o
 -12   2   4        1.14        0.18      2.15 o
 -11   2   4        0.74        1.44      2.00 o
 -10   2   4        0.45        7.52      2.01 o
  -9   2   4      285.19      287.79     15.41 o
  -8   2   4     1273.76     1204.87     17.47 o
  -7   2   4      201.84      201.10      5.10 o
  -6   2   4       79.30       88.28      6.13 o
  -5   2   4     1306.24     1522.75     26.25 o
  -4   2   4      545.30      628.54      8.09 o
  -3   2   4       82.05       80.24      1.35 o
  -2   2   4       85.82       67.41      1.59 o
  -1   2   4     1044.41     1033.72      7.32 o
   0   2   4      258.47      266.18      2.26 o
   1   2   4     5282.37     5324.76     32.25 o
   2   2   4       28.37       28.50      0.84 o
   3   2   4       64.73       73.52      1.37 o
   4   2   4      123.48      150.38      2.40 o
   5   2   4      296.72      300.66      5.42 o
   6   2   4       27.49       30.76      1.58 o
   7   2   4        0.13        0.21      1.15 o
   8   2   4        1.00        4.22      1.83 o
   9   2   4        1.40        0.08      2.29 o
  10   2   4        3.38        6.03      2.75 o
  11   2   4       15.09       12.62      3.27 o
  12   2   4        5.44        2.39      3.12 o
  13   2   4        1.57        4.15      3.46 o
  14   2   4        1.03        3.20      3.56 o
 -14   3   4        2.75        4.41      5.16 o
 -13   3   4        8.17        5.11      5.00 o
 -12   3   4        2.73       -2.42      4.25 o
 -11   3   4       20.07        9.90      2.37 o
 -10   3   4       20.39       14.86      1.97 o
  -9   3   4       47.30       34.64      5.70 o
  -8   3   4      133.46      124.75      9.15 o
  -7   3   4       25.85       32.92      5.11 o
  -6   3   4        6.81        3.38      2.18 o
  -5   3   4      295.78      274.59      7.53 o
  -4   3   4       44.89       37.08      1.13 o
  -3   3   4     1469.03     1580.73     14.49 o
  -2   3   4       59.25       73.17      1.48 o
  -1   3   4       21.49       15.89      0.71 o
   0   3   4       62.62       55.80      0.99 o
   1   3   4     1456.47     1430.70     10.38 o
   2   3   4      706.32      746.56      6.56 o
   3   3   4       11.77        7.55      0.76 o
   4   3   4       11.02       11.98      0.86 o
   5   3   4     1318.39     1507.56     14.29 o
   6   3   4       14.48       20.83      1.16 o
   7   3   4      136.10      143.21      4.05 o
   8   3   4      196.46      167.05      5.46 o
   9   3   4        2.82        4.04      2.36 o
  10   3   4       93.33       80.56      5.20 o
  11   3   4        2.86        3.67      2.77 o
  12   3   4        7.17        3.61      3.60 o
  13   3   4       16.80       22.19      4.07 o
  14   3   4        3.93        1.06      3.70 o
 -14   4   4        1.36       -4.57      4.57 o
 -13   4   4        0.00       -4.03      4.03 o
 -12   4   4        3.03       -1.51      4.73 o
 -11   4   4        9.46        8.82      4.95 o
 -10   4   4       11.37        6.35      4.90 o
  -9   4   4       92.01      103.23      8.93 o
  -8   4   4     1666.56     1581.16     44.17 o
  -7   4   4       27.62       43.66      3.43 o
  -6   4   4       96.94       95.71      3.71 o
  -5   4   4      403.63      431.59      5.56 o
  -4   4   4      119.56      107.83      1.93 o
  -3   4   4       65.57       89.80      1.81 o
  -2   4   4        1.42       -0.14      0.59 o
  -1   4   4      793.44      873.22      7.64 o
   0   4   4      166.96      155.68      1.97 o
   1   4   4      237.25      192.51      2.23 o
   2   4   4     1183.10     1100.19      9.35 o
   3   4   4       64.89       45.30      1.55 o
   4   4   4       60.52       63.06      1.70 o
   5   4   4        5.31        2.72      0.79 o
   6   4   4       18.93       22.34      1.23 o
   7   4   4       13.95        6.47      0.96 o
   8   4   4       20.51       20.95      3.86 o
   9   4   4        3.96        4.14      2.43 o
  10   4   4       22.70       25.96      3.57 o
  11   4   4       29.63       24.79      4.38 o
  12   4   4        2.40        1.05      2.88 o
  13   4   4        1.91       -1.60      3.08 o
 -14   5   4        3.95        0.16      5.43 o
 -13   5   4        0.23        8.71      6.08 o
 -12   5   4        1.30        6.03      5.70 o
 -11   5   4       12.76        2.37      4.84 o
 -10   5   4        3.76        9.68      5.22 o
  -9   5   4       24.66       42.88      6.89 o
  -8   5   4        3.93        5.38      4.73 o
  -7   5   4      924.04      863.85     13.45 o
  -6   5   4       18.40       20.12      1.16 o
  -5   5   4       20.23       23.90      1.20 o
  -4   5   4        9.09       11.21      0.94 o
  -3   5   4        0.01       -0.31      0.62 o
  -2   5   4      716.24      801.51      7.88 o
  -1   5   4      344.49      386.35      4.52 o
   0   5   4      101.17       79.98      1.90 o
   1   5   4       82.78       71.43      2.33 o
   2   5   4      678.65      639.04      6.12 o
   3   5   4      337.68      373.95      4.55 o
   4   5   4       72.97       84.03      2.18 o
   5   5   4        2.66        4.93      1.52 o
   6   5   4        3.46        2.98      1.10 o
   7   5   4        1.64        3.14      1.23 o
   8   5   4       35.23       33.08      5.02 o
   9   5   4       14.34        8.97      2.55 o
  10   5   4       18.19       29.38      3.86 o
  11   5   4        0.17        4.12      2.88 o
  12   5   4        0.83        2.40      3.00 o
  13   5   4        1.07       -1.97      3.23 o
 -13   6   4        0.34       -5.16      5.16 o
 -12   6   4        9.44       11.94      6.51 o
 -11   6   4        0.06        0.00      5.06 o
 -10   6   4       17.85       13.72      6.19 o
  -9   6   4        0.54        3.71      4.68 o
  -8   6   4       11.79       12.91      5.76 o
  -7   6   4        3.43        4.30      1.46 o
  -6   6   4        3.85        0.89      1.08 o
  -5   6   4        2.89        3.21      1.06 o
  -4   6   4       13.39       11.78      1.20 o
  -3   6   4        0.01        0.52      0.75 o
  -2   6   4      773.01      853.16      8.55 o
  -1   6   4       80.61       82.75      2.04 o
   0   6   4       11.89       10.85      0.92 o
   1   6   4      151.82      137.59      3.98 o
   2   6   4        2.54        4.16      0.87 o
   3   6   4      209.29      202.14      2.99 o
   4   6   4       34.57       25.74      1.42 o
   5   6   4        3.82       -0.31      1.19 o
   6   6   4        9.14        8.86      1.82 o
   7   6   4       14.89        9.91      2.45 o
   8   6   4      117.81       96.98      2.95 o
   9   6   4        0.53       -2.02      2.53 o
  10   6   4       24.78       15.50      5.35 o
  11   6   4       14.11        6.76      3.34 o
  12   6   4       20.14       28.40      4.46 o
 -12   7   4       12.10       13.72      7.37 o
 -11   7   4       30.65       44.60      8.71 o
 -10   7   4        1.83       -4.57      5.22 o
  -9   7   4        0.03       -0.97      5.06 o
  -8   7   4       21.63       18.84      2.14 o
  -7   7   4        7.04        1.94      1.76 o
  -6   7   4       13.59        7.50      1.42 o
  -5   7   4       67.10       67.47      2.47 o
  -4   7   4       33.89       38.94      1.81 o
  -3   7   4        0.14        1.86      1.04 o
  -2   7   4       95.90      106.76      2.51 o
  -1   7   4       32.95       34.56      1.64 o
   0   7   4        6.93       11.61      1.00 o
   1   7   4       47.81       54.30      2.12 o
   2   7   4      705.30      665.81      7.38 o
   3   7   4      100.77       83.60      2.43 o
   4   7   4       24.38       27.84      2.15 o
   5   7   4       20.72       21.05      2.49 o
   6   7   4        1.72       -0.63      1.37 o
   7   7   4        0.20       -1.14      1.37 o
   8   7   4        2.26        5.18      1.53 o
   9   7   4       35.83       32.54      2.29 o
  10   7   4        1.21        8.60      3.67 o
  11   7   4        6.69       11.25      3.96 o
  12   7   4        0.11       -1.53      3.33 o
 -12   8   4        0.08       -5.43      5.43 o
 -11   8   4        0.00        0.27      7.05 o
 -10   8   4        0.02       -1.18      6.08 o
  -9   8   4        1.19       -5.49      5.49 o
  -8   8   4        9.18       10.00      1.79 o
  -7   8   4       20.53       28.49      3.08 o
  -6   8   4       23.09       21.02      3.12 o
  -5   8   4        3.08        3.47      1.49 o
  -4   8   4       25.47       20.10      1.99 o
  -3   8   4       33.92       35.36      2.06 o
  -2   8   4       14.86       16.99      1.60 o
  -1   8   4       74.55       60.23      2.25 o
   0   8   4      111.70      127.75      4.89 o
   1   8   4      139.32      149.89      4.53 o
   2   8   4       79.23       82.71      3.26 o
   3   8   4        7.81        4.11      1.34 o
   4   8   4        0.34       -1.48      1.48 o
   5   8   4        2.33        1.52      1.57 o
   6   8   4        0.01       -0.13      1.86 o
   7   8   4        2.07       -1.20      1.57 o
   8   8   4       23.16       15.32      2.72 o
   9   8   4        0.77        1.73      1.47 o
  10   8   4       18.06       14.52      4.10 o
  11   8   4        0.32       -3.34      3.34 o
 -11   9   4        1.66        7.85      8.23 o
 -10   9   4       17.59       14.58      7.91 o
  -9   9   4        2.49        1.56      6.94 o
  -8   9   4        2.51        2.49      1.87 o
  -7   9   4        4.54        4.20      2.93 o
  -6   9   4       11.47       11.13      2.41 o
  -5   9   4        6.71        8.80      2.10 o
  -4   9   4       13.60        7.85      1.96 o
  -3   9   4        2.35        1.43      1.49 o
  -2   9   4        6.67        7.38      1.94 o
  -1   9   4       24.55       16.87      2.18 o
   0   9   4      133.15      135.52      5.22 o
   1   9   4        3.10        0.26      2.41 o
   2   9   4      119.86      129.93      6.12 o
   3   9   4       13.83       11.81      1.81 o
   4   9   4        0.27       -0.38      2.24 o
   5   9   4        0.09       -0.40      1.93 o
   6   9   4        6.84        3.18      2.36 o
   7   9   4        4.09        5.66      1.86 o
   8   9   4        9.44        7.87      3.97 o
   9   9   4        3.26        2.36      1.75 o
  10   9   4        7.05        9.12      4.57 o
  -9  10   4        0.44       -1.43      2.96 o
  -8  10   4       32.33       30.82      4.10 o
  -7  10   4        0.17       -3.09      3.09 o
  -6  10   4        0.36       -0.27      2.16 o
  -5  10   4        4.20        8.55      2.14 o
  -4  10   4        1.37        3.21      2.24 o
  -3  10   4       11.28        9.28      1.87 o
  -2  10   4       22.34       30.61      2.77 o
  -1  10   4        8.13        4.73      5.59 o
   0  10   4       12.20        9.06      3.47 o
   1  10   4        0.00        4.61      4.17 o
   2  10   4        1.16       -0.86      3.99 o
   3  10   4        0.19       -1.47      1.97 o
   4  10   4        3.46        0.93      2.24 o
   5  10   4        0.00       -0.07      2.86 o
   6  10   4        1.62       -2.20      2.35 o
   7  10   4        4.20        3.37      2.31 o
   8  10   4        0.05       -1.01      2.52 o
   9  10   4        3.84        3.10      3.40 o
  -8  11   4        0.00        2.20      5.81 o
  -7  11   4        4.19        0.88      2.49 o
  -6  11   4        8.91        6.05      3.43 o
  -5  11   4        0.59        1.22      2.80 o
  -4  11   4        0.27        0.89      1.72 o
  -3  11   4        0.35        0.25      1.77 o
  -2  11   4        1.58        6.46      5.49 o
  -1  11   4        4.47        7.64      5.59 o
   0  11   4       36.56       71.23     10.33 o
   1  11   4       10.34       15.06      7.26 o
   2  11   4        3.92       -4.41      5.86 o
   3  11   4        2.02        0.91      7.64 o
   4  11   4        2.21        2.32      2.82 o
   5  11   4        2.37        1.09      2.75 o
   6  11   4        1.46        1.96      3.52 o
   7  11   4        2.75        3.36      2.46 o
  -5  12   4        0.44       13.50      3.98 o
  -4  12   4        0.71        0.47      2.07 o
  -2  12   4        0.09       13.99      6.13 o
  -1  12   4        0.03        8.18      5.81 o
   0  12   4        0.06        8.18      6.56 o
   1  12   4        2.22        1.94      6.67 o
   2  12   4       12.15       18.51      8.39 o
   3  12   4        3.27       -0.22      7.42 o
   4  12   4        0.03       -6.51      6.51 o
   5  12   4        0.21       -2.37      8.12 o
 -15   0   5        1.05       -1.88      4.57 o
 -13   0   5       80.11       96.67      7.59 o
 -11   0   5        0.65        2.10      3.01 o
  -9   0   5        0.32       -0.22      2.85 o
  -7   0   5      100.00      106.89      5.70 o
  -5   0   5      183.46      220.75      4.89 o
  -3   0   5     2265.64     2640.84     70.15 o
  -1   0   5       48.92       57.23      1.14 o
   1   0   5    15745.43    14568.62    125.78 o
   3   0   5      100.21      108.84      1.78 o
   5   0   5        1.76        2.58      1.11 o
   7   0   5       16.08       16.69      2.41 o
   9   0   5       59.21       60.68      6.19 o
  11   0   5      161.27      139.71     10.22 o
  13   0   5        0.18        2.85      5.00 o
 -15   1   5        0.48       -3.55      4.41 o
 -14   1   5        0.16        1.51      3.02 o
 -13   1   5        0.10        2.07      2.48 o
 -12   1   5       15.07       20.13      2.88 o
 -11   1   5       11.99       11.23      2.48 o
 -10   1   5      145.00      118.33      4.98 o
  -9   1   5       10.07        9.76      3.34 o
  -8   1   5       93.47       81.75      7.48 o
  -7   1   5       20.90       18.96      1.51 o
  -6   1   5       95.85       92.96      3.48 o
  -5   1   5       72.93       77.16      2.28 o
  -4   1   5      832.63      902.08     11.45 o
  -3   1   5       11.88        9.52      0.81 o
  -2   1   5        0.43        2.70      0.43 o
  -1   1   5     1457.07     1452.95     10.92 o
   0   1   5      524.37      457.89      3.27 o
   1   1   5        6.60       10.89      0.51 o
   2   1   5     2197.58     2295.35     14.78 o
   3   1   5       19.44       13.10      0.61 o
   4   1   5       75.64       87.34      1.61 o
   5   1   5      881.29     1152.68     13.51 o
   6   1   5       85.47       79.61      2.47 o
   7   1   5       12.52       11.63      1.33 o
   8   1   5       45.77       40.37      3.89 o
   9   1   5        9.28        6.10      2.66 o
  10   1   5       21.46       23.21      3.52 o
  11   1   5       51.74       44.53      4.61 o
  12   1   5        6.82        2.08      3.27 o
  13   1   5       11.19       15.60      5.51 o
  14   1   5        3.25        4.81      3.76 o
 -15   2   5        1.78        2.64      5.38 o
 -14   2   5       10.97       16.68      5.59 o
 -13   2   5        4.32        8.72      2.66 o
 -12   2   5        0.13        0.60      2.34 o
 -11   2   5        3.13        2.86      1.99 o
 -10   2   5       37.42       31.87      2.79 o
  -9   2   5      127.77      126.04      4.51 o
  -8   2   5      763.89      697.75     13.81 o
  -7   2   5       68.00       58.73      2.82 o
  -6   2   5      103.56      124.32      2.85 o
  -5   2   5       19.43       15.14      1.28 o
  -4   2   5        0.85       -0.09      0.68 o
  -3   2   5      286.89      250.19      2.93 o
  -2   2   5      261.35      265.46      3.26 o
  -1   2   5      311.20      337.06      3.22 o
   0   2   5     1142.22     1194.18      7.82 o
   1   2   5       54.88       68.63      1.03 o
   2   2   5     1874.90     2042.98     27.42 o
   3   2   5      257.41      275.48      2.76 o
   4   2   5        0.01        1.05      0.55 o
   5   2   5      250.38      263.50      3.63 o
   6   2   5       71.36       76.15      2.49 o
   7   2   5       52.01       43.09      2.39 o
   8   2   5        0.68       -0.02      1.79 o
   9   2   5       86.51       76.41      4.89 o
  10   2   5       19.10       16.50      6.03 o
  11   2   5       26.71       18.04      3.52 o
  12   2   5        0.25       -2.74      2.74 o
  13   2   5        4.89        6.00      3.52 o
  14   2   5        1.70        1.71      3.72 o
 -14   3   5       15.87       14.31      6.08 o
 -13   3   5        5.33        7.32      5.22 o
 -12   3   5        2.28        3.17      4.52 o
 -11   3   5        0.01       -3.77      3.77 o
 -10   3   5       24.55       27.17      5.38 o
  -9   3   5        0.84        1.13      3.87 o
  -8   3   5     1097.53     1064.02     31.42 o
  -7   3   5      143.72      130.02      8.55 o
  -6   3   5      313.23      312.97      6.92 o
  -5   3   5        8.96        7.67      1.38 o
  -4   3   5       86.70       90.26      1.74 o
  -3   3   5        0.23       -0.60      0.60 o
  -2   3   5       35.21       47.65      1.45 o
  -1   3   5     3592.49     3872.24     29.60 o
   0   3   5      247.67      226.85      2.21 o
   1   3   5      140.13      122.63      1.64 o
   2   3   5      180.30      183.57      2.64 o
   3   3   5       11.32       13.93      0.80 o
   4   3   5        0.00       -0.60      0.60 o
   5   3   5       27.14       22.45      1.68 o
   6   3   5       32.69       28.92      1.64 o
   7   3   5        2.80        3.36      1.51 o
   8   3   5      204.77      181.57      5.92 o
   9   3   5        0.01       -0.26      2.47 o
  10   3   5       14.37       17.81      3.34 o
  11   3   5       21.80       17.25      3.64 o
  12   3   5        0.98       -1.10      2.85 o
  13   3   5       11.90       11.56      6.67 o
 -14   4   5        1.83        5.65      5.54 o
 -13   4   5        7.51        1.24      5.16 o
 -12   4   5        0.00        2.37      4.90 o
 -11   4   5       26.93       35.67      6.78 o
 -10   4   5        8.65        6.40      4.57 o
  -9   4   5        4.57        9.52      4.68 o
  -8   4   5        8.87       12.27      5.22 o
  -7   4   5      162.37      168.49      6.33 o
  -6   4   5       94.60       75.32      3.82 o
  -5   4   5      376.70      368.52      5.28 o
  -4   4   5       32.02       35.47      1.21 o
  -3   4   5      167.42      202.86      2.60 o
  -2   4   5     1042.92     1126.94     10.28 o
  -1   4   5      203.98      239.13      2.93 o
   0   4   5       55.20       74.47      1.42 o
   1   4   5      390.60      372.70      3.66 o
   2   4   5     1954.59     1920.39     16.38 o
   3   4   5      120.24       99.79      1.98 o
   4   4   5        6.64       10.39      0.99 o
   5   4   5       61.69       77.27      2.14 o
   6   4   5        5.36        2.55      0.92 o
   7   4   5       98.43      106.99      2.55 o
   8   4   5        6.33       -0.35      1.88 o
   9   4   5      153.56      127.33     12.62 o
  10   4   5       28.78       37.80      4.18 o
  11   4   5        1.21       -1.05      2.73 o
  12   4   5       17.26       12.83      3.87 o
  13   4   5        0.06        1.02      3.28 o
 -14   5   5        1.08       -0.54      5.81 o
 -13   5   5        0.59        5.38      5.65 o
 -12   5   5        8.04       13.77      6.46 o
 -11   5   5       10.97        9.84      5.65 o
 -10   5   5        4.83        3.60      4.90 o
  -9   5   5       38.88       55.84      7.48 o
  -8   5   5      340.84      344.51     16.35 o
  -7   5   5      877.58      900.88     17.90 o
  -6   5   5      139.45      145.79      2.69 o
  -5   5   5        3.16        3.98      0.86 o
  -4   5   5       10.94        6.00      0.90 o
  -3   5   5       32.37       35.02      1.25 o
  -2   5   5       55.50       49.83      2.22 o
  -1   5   5      363.85      473.32      5.33 o
   0   5   5       20.28       14.60      0.97 o
   1   5   5      232.80      232.28      3.93 o
   2   5   5       29.59       33.88      1.21 o
   3   5   5      176.78      165.53      3.06 o
   4   5   5      354.65      378.92      4.52 o
   5   5   5        1.50       -0.21      0.92 o
   6   5   5       11.13        8.08      1.28 o
   7   5   5        0.03        0.97      1.11 o
   8   5   5        0.18        0.34      1.08 o
   9   5   5       28.41       33.58      6.67 o
  10   5   5        0.81       -2.65      2.65 o
  11   5   5        3.60        5.84      4.36 o
  12   5   5        2.07       -1.45      3.14 o
  13   5   5        8.03        9.93      3.98 o
 -13   6   5       15.02       15.39      6.89 o
 -12   6   5        5.40        4.52      6.24 o
 -11   6   5       26.77       26.04      7.21 o
 -10   6   5        0.49       11.40      6.08 o
  -9   6   5        8.44        6.51      5.54 o
  -8   6   5       72.83       71.98      8.55 o
  -7   6   5       14.09       18.69      1.51 o
  -6   6   5        0.52        0.25      1.29 o
  -5   6   5        0.01        0.76      1.17 o
  -4   6   5        4.82        3.93      1.08 o
  -3   6   5        2.19        5.31      1.32 o
  -2   6   5      104.99      116.14      2.46 o
  -1   6   5        7.05        2.87      0.89 o
   0   6   5       15.83       16.44      1.34 o
   1   6   5       10.94        6.46      0.88 o
   2   6   5       53.41       37.55      1.47 o
   3   6   5     1045.96     1075.84     11.37 o
   4   6   5       30.55       34.86      1.61 o
   5   6   5        0.23       -1.32      1.32 o
   6   6   5        0.17       -1.07      1.07 o
   7   6   5        4.82        1.53      1.28 o
   8   6   5        0.74        0.90      1.65 o
   9   6   5       17.84       14.00      3.06 o
  10   6   5       40.55       49.19      5.00 o
  11   6   5       28.82       26.82      6.72 o
  12   6   5        1.61        3.28      3.95 o
 -12   7   5       21.50       23.45      8.18 o
 -11   7   5        3.78        3.01      6.19 o
 -10   7   5        0.46        0.22      5.38 o
  -9   7   5       20.59       42.77      7.96 o
  -8   7   5        2.05        6.19      5.65 o
  -7   7   5      513.69      492.12     10.34 o
  -6   7   5        6.72        7.83      1.46 o
  -5   7   5       13.71       13.75      1.51 o
  -4   7   5        0.04        0.15      1.05 o
  -3   7   5       53.44       41.93      2.07 o
  -2   7   5       80.19       92.31      3.55 o
  -1   7   5        0.58        0.85      1.00 o
   0   7   5       21.14       20.64      1.72 o
   1   7   5       58.05       69.21      2.74 o
   2   7   5      216.83      178.73      3.23 o
   3   7   5       64.06       65.49      2.42 o
   4   7   5        8.04        3.27      1.53 o
   5   7   5        3.41        1.14      1.43 o
   6   7   5        6.23        3.98      2.46 o
   7   7   5        0.08       -1.40      1.40 o
   8   7   5        0.80        4.25      1.58 o
   9   7   5       10.26        5.98      1.70 o
  10   7   5       17.76       22.23      5.57 o
  11   7   5        0.11       -3.38      4.20 o
 -11   8   5       18.77       25.93      8.93 o
 -10   8   5        0.00       -3.23      6.13 o
  -9   8   5       31.61       27.44      8.18 o
  -8   8   5        0.04        0.45      1.48 o
  -7   8   5       10.65        8.94      5.01 o
  -6   8   5       56.12       69.03      3.28 o
  -5   8   5       25.56       24.54      2.17 o
  -4   8   5       21.83       19.02      2.47 o
  -3   8   5       26.16       26.21      1.89 o
  -2   8   5        0.10       -1.07      1.07 o
  -1   8   5       39.33       44.22      2.79 o
   0   8   5       77.60       89.26      4.19 o
   1   8   5       48.18       48.06      2.94 o
   2   8   5       21.47       23.77      2.14 o
   3   8   5      299.71      297.54      6.07 o
   4   8   5        3.58        0.30      1.44 o
   5   8   5        0.68       -1.57      1.57 o
   6   8   5        0.02        1.42      1.48 o
   7   8   5        0.87       -1.38      1.38 o
   8   8   5        3.04        3.30      2.10 o
   9   8   5        9.53        7.86      1.69 o
  10   8   5        0.58       -4.14      4.14 o
  11   8   5        4.37       -3.50      3.50 o
 -10   9   5        6.22        9.25      7.85 o
  -9   9   5        6.50       11.62      7.69 o
  -8   9   5       36.23       29.68      3.85 o
  -7   9   5       27.25       25.23      3.83 o
  -6   9   5        3.71        2.28      1.99 o
  -5   9   5        3.02        3.88      1.89 o
  -4   9   5       16.12       13.72      2.05 o
  -3   9   5       42.07       35.13      2.37 o
  -2   9   5        5.08       10.59      1.67 o
  -1   9   5       38.15       35.98      1.96 o
   0   9   5       83.42       87.27      4.45 o
   1   9   5       45.96       42.34      3.41 o
   2   9   5       16.76       10.12      3.32 o
   3   9   5       11.93       11.15      1.74 o
   4   9   5        6.11        2.45      1.91 o
   5   9   5        2.03        3.65      1.95 o
   6   9   5       11.55       11.77      2.15 o
   7   9   5        6.88        8.65      2.31 o
   8   9   5        0.22       -2.20      2.59 o
   9   9   5        0.01       -5.26      5.30 o
  10   9   5       15.35       30.81      5.19 o
  -9  10   5       14.20       21.68      8.66 o
  -8  10   5        0.13        1.36      4.68 o
  -7  10   5        4.00        2.81      6.56 o
  -6  10   5        2.85        2.29      2.29 o
  -5  10   5        0.77        1.69      1.92 o
  -4  10   5        0.88       -0.82      1.93 o
  -3  10   5       16.69       23.67      2.16 o
  -2  10   5        2.31       -0.38      1.05 o
  -1  10   5        0.01        2.72      2.73 o
   0  10   5        9.08       11.80      4.26 o
   1  10   5        7.62        6.12      4.11 o
   2  10   5       30.00       21.23      4.96 o
   3  10   5        0.12       -2.84      2.84 o
   4  10   5        1.86        1.02      1.67 o
   5  10   5        0.80       -3.98      3.98 o
   6  10   5        1.99       -0.06      3.22 o
   7  10   5        0.25       -2.70      2.70 o
   8  10   5        1.98       -1.94      2.71 o
  -7  11   5        0.92       -0.64      2.44 o
  -6  11   5        3.46        3.70      2.53 o
  -5  11   5        3.15       -1.02      3.36 o
  -4  11   5        1.86        8.09      3.39 o
  -3  11   5        0.11        1.53      1.58 o
  -2  11   5        2.95        8.45      5.65 o
  -1  11   5        7.34        7.91      6.19 o
   0  11   5       12.28       21.73      8.07 o
   1  11   5       43.05       52.77     10.17 o
   2  11   5        9.16        6.08      7.21 o
   3  11   5       12.23       15.87      8.28 o
   4  11   5        1.73        3.60      8.02 o
   5  11   5        0.41       -0.81      3.50 o
   6  11   5       32.38       30.23      5.23 o
   7  11   5        0.23       -2.49      2.49 o
  -5  12   5       16.24       16.15      3.00 o
  -4  12   5        7.10        5.67      1.92 o
  -3  12   5        0.04        1.94      4.79 o
  -2  12   5        0.78       18.08      6.94 o
  -1  12   5        0.25        7.53      5.70 o
   0  12   5        0.16        5.54      6.56 o
   1  12   5        1.08        6.19      7.15 o
   2  12   5        1.40        5.81      7.42 o
   3  12   5        2.42       11.57      7.53 o
   4  12   5        0.04        5.27      8.50 o
 -14   0   6       11.96       12.48      4.95 o
 -12   0   6        2.23       -0.43      3.39 o
 -10   0   6      697.97      636.83     19.47 o
  -8   0   6        1.17        1.45      2.64 o
  -6   0   6      217.32      204.10      7.91 o
  -4   0   6       29.39       37.74      8.98 o
  -2   0   6      537.22      571.51      7.90 o
   0   0   6      926.48      868.90      7.88 o
   2   0   6     1977.68     2186.27     19.52 o
   4   0   6      223.51      222.26      3.09 o
   6   0   6      142.06      168.68      4.61 o
   8   0   6        0.86       -0.59      3.17 o
  10   0   6        0.17        1.08      3.82 o
  12   0   6       99.55       90.81      8.98 o
  14   0   6        6.38       -1.72      5.06 o
 -15   1   6        6.61        5.92      5.06 o
 -14   1   6        3.62        1.31      3.04 o
 -13   1   6       42.96       56.45      4.35 o
 -12   1   6       12.53        9.35      2.73 o
 -11   1   6        8.04        5.21      2.61 o
 -10   1   6      139.06      124.65      5.15 o
  -9   1   6        0.16       -1.41      4.55 o
  -8   1   6       44.99       45.17      3.09 o
  -7   1   6       12.32       16.77      1.55 o
  -6   1   6      422.70      441.98      9.51 o
  -5   1   6      189.86      211.18      3.84 o
  -4   1   6     8340.35     9395.70     95.50 o
  -3   1   6        0.46        0.42      0.42 o
  -2   1   6      299.67      332.05      3.09 o
  -1   1   6      748.66      712.85      5.08 o
   0   1   6      744.07      795.77      5.53 o
   1   1   6     1352.49     1345.71      8.52 o
   2   1   6      494.75      413.41      3.27 o
   3   1   6      274.61      271.33      2.58 o
   4   1   6      749.79      701.73     13.82 o
   5   1   6      198.62      237.44      2.81 o
   6   1   6        0.04       -0.99      0.99 o
   7   1   6        0.43       -1.29      1.29 o
   8   1   6       75.98       61.95      4.36 o
   9   1   6        5.30        0.24      2.47 o
  10   1   6        6.25        8.16      3.09 o
  11   1   6       33.80       30.15      5.03 o
  12   1   6       26.85       25.83      4.36 o
  13   1   6        1.43       -2.39      3.77 o
  14   1   6        6.63        9.66      4.16 o
 -14   2   6       21.78       24.75      6.40 o
 -13   2   6       19.92       22.62      3.30 o
 -12   2   6       11.66        7.98      4.73 o
 -11   2   6        0.01       -1.78      1.78 o
 -10   2   6       26.50       21.80      2.54 o
  -9   2   6       11.23       17.18      2.74 o
  -8   2   6        1.25       -1.68      1.68 o
  -7   2   6       59.79       68.61      2.80 o
  -6   2   6       12.61       12.24      1.18 o
  -5   2   6       11.20       14.91      1.85 o
  -4   2   6       10.34        4.79      0.85 o
  -3   2   6        0.97        0.14      0.42 o
  -2   2   6      121.53      124.06      1.88 o
  -1   2   6      244.08      242.46      2.64 o
   0   2   6     1502.21     1746.33     11.15 o
   1   2   6        5.91        6.99      0.46 o
   2   2   6     2230.95     2297.98     14.83 o
   3   2   6      611.70      589.18      5.30 o
   4   2   6       20.69       22.96      0.86 o
   5   2   6        8.65        7.15      0.94 o
   6   2   6      271.65      301.78      4.41 o
   7   2   6       17.97       16.90      2.26 o
   8   2   6       18.51       12.89      2.38 o
   9   2   6        0.79        0.48      2.48 o
  10   2   6        9.96        3.02      2.68 o
  11   2   6       12.13       16.73      3.83 o
  12   2   6        7.17        3.58      4.30 o
  13   2   6        0.02       -1.79      3.27 o
 -14   3   6        3.04        4.41      5.43 o
 -13   3   6       38.68       42.12      6.99 o
 -12   3   6        1.43       -2.31      4.30 o
 -11   3   6        0.68       -3.50      3.50 o
 -10   3   6      119.65       94.84      8.23 o
  -9   3   6       15.33       11.51      4.41 o
  -8   3   6      245.77      226.48     12.16 o
  -7   3   6        0.76        0.53      1.02 o
  -6   3   6      199.47      183.45      3.51 o
  -5   3   6       27.29       24.83      1.39 o
  -4   3   6       29.11       29.42      1.12 o
  -3   3   6      649.04      686.97      8.82 o
  -2   3   6        7.85        6.30      0.69 o
  -1   3   6      267.47      225.37      3.25 o
   0   3   6      160.61      144.74      1.75 o
   1   3   6       14.87       14.82      0.70 o
   2   3   6     1090.83     1206.56      8.78 o
   3   3   6       45.02       51.30      1.45 o
   4   3   6      135.59      157.95      2.51 o
   5   3   6      254.17      279.86      3.77 o
   6   3   6       12.09        9.58      1.03 o
   7   3   6        3.29        3.67      2.08 o
   8   3   6        3.39        0.69      1.95 o
   9   3   6       30.05       12.39      3.14 o
  10   3   6        4.50        5.14      3.12 o
  11   3   6        3.47        6.52      3.12 o
  12   3   6        2.25       -1.56      3.00 o
  13   3   6        0.13        3.60      3.52 o
 -14   4   6        0.04       -0.54      5.22 o
 -13   4   6        3.82       -4.68      4.68 o
 -12   4   6        0.13       -0.27      4.95 o
 -11   4   6        6.02       13.93      5.54 o
 -10   4   6        7.66        4.84      4.57 o
  -9   4   6        0.40        0.86      4.25 o
  -8   4   6      108.98      100.87      8.82 o
  -7   4   6      203.69      227.08      4.64 o
  -6   4   6      316.28      315.36      5.83 o
  -5   4   6        1.12        0.27      0.74 o
  -4   4   6       43.52       52.60      1.73 o
  -3   4   6       35.04       35.03      1.22 o
  -2   4   6      234.95      312.81      3.87 o
  -1   4   6        0.74        3.24      0.65 o
   0   4   6      489.52      513.94      4.45 o
   1   4   6      251.51      256.04      2.89 o
   2   4   6       59.41       54.12      1.54 o
   3   4   6      465.30      448.64      4.85 o
   4   4   6       40.60       50.35      1.55 o
   5   4   6       30.05       31.34      1.35 o
   6   4   6        0.01       -0.35      1.32 o
   7   4   6        0.00        0.62      1.04 o
   8   4   6       14.04       15.12      2.68 o
   9   4   6       65.99       59.40      4.79 o
  10   4   6        1.24        0.09      2.62 o
  11   4   6       13.72       16.57      3.84 o
  12   4   6        0.34       -0.55      3.09 o
  13   4   6        0.02       -0.60      3.36 o
 -13   5   6        0.73        6.51      5.81 o
 -12   5   6        5.02       11.89      5.92 o
 -11   5   6        0.12        4.52      5.27 o
 -10   5   6        1.09        0.75      4.84 o
  -9   5   6        0.16        6.40      4.84 o
  -8   5   6       11.35       11.48      1.82 o
  -7   5   6       98.89       88.38      4.23 o
  -6   5   6      283.52      258.09      4.75 o
  -5   5   6        2.09        2.07      0.82 o
  -4   5   6       26.11       28.71      1.31 o
  -3   5   6       11.81       13.86      1.04 o
  -2   5   6       37.71       49.49      1.64 o
  -1   5   6       18.25        8.92      0.87 o
   0   5   6       19.28       13.79      1.12 o
   1   5   6       24.26       23.28      1.23 o
   2   5   6       95.40       88.73      1.98 o
   3   5   6       77.38       73.64      1.92 o
   4   5   6        5.02        4.75      1.05 o
   5   5   6      121.49      130.77      2.78 o
   6   5   6        1.94       -0.29      1.08 o
   7   5   6        0.93        0.55      1.14 o
   8   5   6        0.00       -0.09      1.09 o
   9   5   6       24.66       32.97      5.70 o
  10   5   6       23.77       20.23      4.05 o
  11   5   6        6.73        2.19      3.21 o
  12   5   6       13.63       16.84      4.20 o
 -13   6   6        1.39        7.05      6.56 o
 -12   6   6       28.92       42.77      8.61 o
 -11   6   6       12.90       19.64      6.83 o
 -10   6   6        0.75       -4.03      4.68 o
  -9   6   6        1.74        0.16      5.00 o
  -8   6   6       26.93       32.21      3.12 o
  -7   6   6        1.26        1.53      1.21 o
  -6   6   6      383.33      368.80      5.89 o
  -5   6   6       31.31       27.06      1.66 o
  -4   6   6       37.06       34.10      1.65 o
  -3   6   6        0.29        0.89      0.90 o
  -2   6   6        2.97        0.57      0.82 o
  -1   6   6       49.24       46.73      1.67 o
   0   6   6        9.47        6.56      0.96 o
   1   6   6       52.48       66.82      1.54 o
   2   6   6      325.93      298.79      3.65 o
   3   6   6      176.30      156.60      4.48 o
   4   6   6      326.36      343.25      5.17 o
   5   6   6        0.13       -1.10      1.10 o
   6   6   6        1.02        0.44      1.10 o
   7   6   6        3.62        4.88      1.51 o
   8   6   6        0.55       -0.99      1.16 o
   9   6   6        8.36        4.49      3.46 o
  10   6   6        5.56       11.19      6.62 o
  11   6   6        0.22       -0.45      5.14 o
  12   6   6       18.99       18.80      4.50 o
 -12   7   6        0.06       -5.33      6.08 o
 -11   7   6       34.68       40.88      9.20 o
 -10   7   6        0.20        0.70      5.92 o
  -9   7   6        2.55       -1.61      5.00 o
  -8   7   6       70.35       61.49      8.93 o
  -7   7   6        1.14       -1.50      1.83 o
  -6   7   6       35.64       26.40      1.94 o
  -5   7   6       30.66       33.62      1.94 o
  -4   7   6       18.36       18.34      2.18 o
  -3   7   6       30.47       31.01      1.91 o
  -2   7   6        0.06        0.73      1.12 o
  -1   7   6        2.12        0.66      1.06 o
   0   7   6       43.44       46.63      1.76 o
   1   7   6        0.74       -0.27      2.74 o
   2   7   6        3.86        3.04      1.06 o
   3   7   6      503.22      575.78      7.47 o
   4   7   6        2.96        2.38      1.48 o
   5   7   6       11.60       10.81      1.84 o
   6   7   6        1.41        4.07      1.46 o
   7   7   6        2.83        1.36      1.44 o
   8   7   6        0.88        0.60      1.45 o
   9   7   6        0.70        0.87      2.70 o
  10   7   6       24.85       33.85      5.08 o
  11   7   6        9.72       13.37      4.14 o
 -11   8   6        0.66        2.69      6.89 o
 -10   8   6        0.05        0.00      6.35 o
  -9   8   6        1.76       -5.27      5.27 o
  -8   8   6       24.68       31.63      2.20 o
  -7   8   6       45.94       49.31      3.19 o
  -6   8   6       49.21       49.20      2.95 o
  -5   8   6       59.05       45.73      2.64 o
  -4   8   6        2.29        0.56      1.49 o
  -3   8   6       45.92       44.13      2.71 o
  -2   8   6        1.44       -0.75      1.26 o
  -1   8   6       10.46        8.75      2.42 o
   0   8   6       39.08       39.24      3.14 o
   1   8   6       19.21       15.62      2.26 o
   2   8   6       76.78       74.68      3.14 o
   3   8   6       86.63       92.62      3.42 o
   4   8   6        2.43       -0.06      1.59 o
   5   8   6        1.39       -1.57      1.57 o
   6   8   6        4.93        0.92      1.67 o
   7   8   6        2.36       -0.18      2.49 o
   8   8   6        1.44       -1.89      1.89 o
   9   8   6        4.95        7.75      1.78 o
  10   8   6       11.70        6.59      7.24 o
 -10   9   6        9.78       19.96      8.88 o
  -9   9   6        2.45       -1.02      6.03 o
  -8   9   6        0.03       -0.82      1.65 o
  -7   9   6        6.54        5.85      3.87 o
  -6   9   6        3.93        7.44      2.02 o
  -5   9   6        1.83       -0.63      1.52 o
  -4   9   6        0.11       -0.85      1.49 o
  -3   9   6       67.35       65.50      5.14 o
  -2   9   6       11.00       14.06      1.77 o
  -1   9   6       22.68       25.42      1.71 o
   0   9   6        1.71        2.14      2.70 o
   1   9   6       95.36      116.64      7.95 o
   2   9   6      107.82      129.63      7.43 o
   3   9   6       15.93       17.05      1.86 o
   4   9   6        0.70       -0.76      1.63 o
   5   9   6        6.11       -0.08      2.29 o
   6   9   6        1.77        1.83      2.14 o
   7   9   6        8.60       12.01      2.33 o
   8   9   6        0.26        2.45      3.29 o
   9   9   6        1.91        2.20      2.78 o
  -9  10   6        6.28       16.95      8.18 o
  -8  10   6        9.17       11.96      3.26 o
  -7  10   6        5.94        3.60      4.95 o
  -6  10   6        0.50        1.60      2.20 o
  -5  10   6        0.86        1.33      2.16 o
  -4  10   6        0.04        0.78      1.87 o
  -3  10   6        9.87       13.29      1.93 o
  -2  10   6        0.69        1.26      1.32 o
  -1  10   6        3.22       -1.00      3.20 o
   0  10   6       61.58       53.91      6.07 o
   1  10   6        4.64       -0.64      7.48 o
   2  10   6        2.29       -2.25      3.63 o
   3  10   6       12.81        3.68      4.23 o
   4  10   6        4.17        2.51      2.53 o
   5  10   6        6.50        0.83      3.48 o
   6  10   6        7.39       17.60      4.12 o
   7  10   6        6.40        9.87      2.69 o
   8  10   6        1.06       -1.88      2.18 o
  -7  11   6        8.41       10.03      2.86 o
  -6  11   6        0.21       -1.27      2.29 o
  -5  11   6        3.50       12.16      3.03 o
  -4  11   6       11.29       15.97      4.66 o
  -3  11   6        8.55       12.56      1.64 o
  -2  11   6        1.10        2.77      3.82 o
  -1  11   6       16.09       29.25      5.33 o
   0  11   6        5.98        4.61      4.23 o
   1  11   6        2.42        1.20      4.23 o
   2  11   6       15.47       11.47      4.91 o
   3  11   6        0.03        3.58      4.62 o
   4  11   6        5.97       -3.55      6.24 o
   5  11   6        1.16       -1.07      4.98 o
   6  11   6        0.88        2.39      4.00 o
  -5  12   6       20.31       22.43      4.52 o
  -4  12   6        6.19        9.21      2.11 o
  -3  12   6        2.63       12.59      5.43 o
  -2  12   6        0.33        9.79      6.03 o
  -1  12   6        3.90       11.19      6.72 o
   0  12   6        0.93        5.33      6.35 o
   1  12   6        1.76        4.73      6.35 o
   2  12   6        0.91       -4.68      5.54 o
   3  12   6        0.11        9.36      7.85 o
   4  12   6        0.05        3.71      8.55 o
 -15   0   7        0.06       -0.16      4.41 o
 -13   0   7       17.95       12.96      4.63 o
 -11   0   7        2.64       -2.37      2.96 o
  -9   0   7       72.94       64.66      5.70 o
  -7   0   7      283.59      241.97      9.58 o
  -5   0   7      150.46      190.54      7.96 o
  -3   0   7      573.58      624.08      9.61 o
  -1   0   7     1022.03     1069.66     10.07 o
   1   0   7      285.74      237.10      3.01 o
   3   0   7      500.43      559.24      6.59 o
   5   0   7       34.88       43.29      2.55 o
   7   0   7       11.18       11.74      2.68 o
   9   0   7        0.07        0.22      3.44 o
  11   0   7       10.49       18.29      5.65 o
  13   0   7       27.62       32.82      7.37 o
 -14   1   7        0.12       -0.16      2.82 o
 -13   1   7      167.72      211.29      7.69 o
 -12   1   7        3.49        5.96      2.49 o
 -11   1   7        3.56        5.49      4.36 o
 -10   1   7        0.60        2.37      1.98 o
  -9   1   7      121.71       88.71      4.35 o
  -8   1   7       26.92       18.52      2.53 o
  -7   1   7       71.95       58.80      2.49 o
  -6   1   7       14.79        8.53      1.38 o
  -5   1   7       98.32      106.01      4.35 o
  -4   1   7     1318.30     1441.34     14.39 o
  -3   1   7      185.06      212.16      3.47 o
  -2   1   7      278.36      261.90      2.70 o
  -1   1   7     1538.45     1586.92     10.59 o
   0   1   7      971.00      980.34      6.96 o
   1   1   7        0.10        4.92      0.49 o
   2   1   7     1727.75     1688.47     10.97 o
   3   1   7      219.64      223.76      2.32 o
   4   1   7       78.20       84.95      1.74 o
   5   1   7        3.47        3.31      0.66 o
   6   1   7       26.67       23.25      1.55 o
   7   1   7       11.90        8.83      1.79 o
   8   1   7        4.81       11.09      2.29 o
   9   1   7      150.97      138.70      6.93 o
  10   1   7        1.68        0.07      2.76 o
  11   1   7       88.21       84.99      6.04 o
  12   1   7        4.67        0.27      3.50 o
  13   1   7        8.72       10.37      4.11 o
 -14   2   7        3.83        0.70      5.00 o
 -13   2   7       72.58       86.66      8.55 o
 -12   2   7        3.25        5.73      2.37 o
 -11   2   7       10.51       11.64      2.43 o
 -10   2   7      110.12       85.22      4.29 o
  -9   2   7        9.01        5.73      2.04 o
  -8   2   7       92.41       92.44      4.44 o
  -7   2   7       27.18       33.26      1.78 o
  -6   2   7       66.58       69.05      2.32 o
  -5   2   7        3.24        2.65      0.86 o
  -4   2   7        3.35        5.42      0.89 o
  -3   2   7      138.65      157.45      2.42 o
  -2   2   7      290.49      296.08      3.54 o
  -1   2   7       17.98       16.05      0.81 o
   0   2   7       26.29       26.85      0.76 o
   1   2   7       90.03       71.78      1.28 o
   2   2   7       93.07       74.50      1.33 o
   3   2   7      518.78      560.36      4.47 o
   4   2   7        6.23        7.33      0.73 o
   5   2   7        2.16        2.91      0.67 o
   6   2   7      204.60      220.06      3.68 o
   7   2   7       63.50       59.10      3.59 o
   8   2   7        1.22        5.52      2.10 o
   9   2   7       23.77       22.23      4.71 o
  10   2   7        1.17       -0.91      3.79 o
  11   2   7        0.89       -3.09      3.44 o
  12   2   7        0.39       -0.05      3.17 o
  13   2   7        8.29        6.15      6.11 o
 -14   3   7        0.04       -2.80      4.95 o
 -13   3   7        9.25       14.09      5.70 o
 -12   3   7        1.41        8.02      4.90 o
 -11   3   7       15.65       16.94      2.28 o
 -10   3   7        5.94        2.30      2.04 o
  -9   3   7        7.46        8.28      1.92 o
  -8   3   7      372.13      404.01     25.47 o
  -7   3   7      947.58      930.71     20.15 o
  -6   3   7        0.03        0.80      0.95 o
  -5   3   7       18.39       18.12      1.39 o
  -4   3   7       96.89      117.01      2.21 o
  -3   3   7      126.48      111.09      3.18 o
  -2   3   7       68.44       61.92      1.58 o
  -1   3   7        7.99       16.27      0.82 o
   0   3   7     2047.69     2298.59     15.75 o
   1   3   7        3.23        2.90      0.47 o
   2   3   7      562.33      598.02      4.75 o
   3   3   7      303.07      260.37      3.24 o
   4   3   7        1.73        1.11      0.73 o
   5   3   7      125.53      139.07      2.48 o
   6   3   7       37.46       38.10      1.51 o
   7   3   7        0.15        1.05      1.04 o
   8   3   7        7.90        5.70      2.22 o
   9   3   7        0.83        1.00      5.59 o
  10   3   7        0.26        3.31      2.92 o
  11   3   7        4.15        4.88      3.20 o
  12   3   7       19.29       24.31      4.56 o
  13   3   7        0.03        1.29      3.62 o
 -14   4   7        0.01        5.76      5.65 o
 -13   4   7        7.77       -0.48      5.00 o
 -12   4   7        0.13        4.09      4.95 o
 -11   4   7        3.14       -1.34      4.20 o
 -10   4   7       10.75       11.40      5.22 o
  -9   4   7       16.40       28.46      6.13 o
  -8   4   7       35.34       37.72      2.77 o
  -7   4   7        4.44        4.78      3.09 o
  -6   4   7     1269.56     1280.41     27.26 o
  -5   4   7        0.09       -0.51      0.54 o
  -4   4   7        5.38        5.00      0.81 o
  -3   4   7       84.26       68.19      1.67 o
  -2   4   7       20.91       15.62      1.01 o
  -1   4   7       30.65       20.59      1.00 o
   0   4   7      263.43      278.43      2.94 o
   1   4   7      226.05      215.09      3.36 o
   2   4   7      463.90      458.98      4.12 o
   3   4   7       81.44      100.11      2.07 o
   4   4   7       16.16       17.56      1.22 o
   5   4   7       73.90       78.24      2.02 o
   6   4   7       26.38       26.33      1.55 o
   7   4   7        1.63       -0.40      1.08 o
   8   4   7        5.36        8.11      2.45 o
   9   4   7       73.39       60.32      5.16 o
  10   4   7        1.89        4.07      3.11 o
  11   4   7        0.12        0.67      3.06 o
  12   4   7       17.47       18.10      4.30 o
  13   4   7        1.42        0.92      6.27 o
 -13   5   7        3.54        6.67      5.81 o
 -12   5   7        0.43       -0.11      4.95 o
 -11   5   7        1.11        2.69      5.27 o
 -10   5   7       34.28       22.49      6.29 o
  -9   5   7       16.34        7.69      5.00 o
  -8   5   7        6.81        9.51      1.89 o
  -7   5   7      434.64      409.53     10.16 o
  -6   5   7      533.44      520.62      7.02 o
  -5   5   7        9.96        9.66      1.16 o
  -4   5   7       60.33       66.53      1.91 o
  -3   5   7        2.41        3.18      0.92 o
  -2   5   7      233.53      228.61      3.43 o
  -1   5   7      232.92      223.45      3.13 o
   0   5   7        0.67        2.35      0.77 o
   1   5   7       30.15       32.95      1.38 o
   2   5   7       17.24       19.27      1.12 o
   3   5   7      127.04      129.90      2.43 o
   4   5   7      126.76      127.37      2.79 o
   5   5   7        7.01        6.01      1.46 o
   6   5   7       25.61       30.85      1.72 o
   7   5   7        3.10        2.40      1.70 o
   8   5   7       22.77       14.54      1.47 o
   9   5   7       21.20       23.50      3.92 o
  10   5   7        0.16        1.60      2.93 o
  11   5   7        1.95       -0.33      4.01 o
  12   5   7       13.70        9.85      6.29 o
 -13   6   7        0.09       -4.03      4.03 o
 -12   6   7        3.03        8.12      6.56 o
 -11   6   7        0.59        2.69      5.54 o
 -10   6   7        4.39        8.55      5.81 o
  -9   6   7        3.06        4.95      1.85 o
  -8   6   7       16.90       26.02      3.39 o
  -7   6   7      207.39      199.96      3.82 o
  -6   6   7      246.24      249.04      5.13 o
  -5   6   7        7.34        7.65      1.26 o
  -4   6   7        0.21        0.79      1.05 o
  -3   6   7        0.16        1.08      0.95 o
  -2   6   7       22.52       25.12      1.40 o
  -1   6   7      145.75      130.11      2.68 o
   0   6   7       51.89       45.11      1.91 o
   1   6   7       47.05       47.28      1.35 o
   2   6   7      212.45      236.34      3.70 o
   3   6   7     1425.57     1327.03     13.01 o
   4   6   7        0.30       -1.27      1.27 o
   5   6   7       15.32       10.02      1.86 o
   6   6   7        4.75        2.08      1.52 o
   7   6   7       17.36       25.83      2.12 o
   8   6   7        0.01       -0.52      1.30 o
   9   6   7        0.04       -1.06      2.68 o
  10   6   7        3.97        0.27      3.30 o
  11   6   7       18.80       31.13      5.01 o
  12   6   7       11.84       18.45      5.89 o
 -12   7   7        0.46        1.29      6.46 o
 -11   7   7       14.21       12.70      7.05 o
 -10   7   7        0.00        3.34      5.81 o
  -9   7   7        4.95        4.52      5.86 o
  -8   7   7       24.80       29.04      6.11 o
  -7   7   7       48.04       43.34      2.29 o
  -6   7   7        0.00        0.76      1.42 o
  -5   7   7        5.69        5.88      1.46 o
  -4   7   7        2.39        0.80      1.28 o
  -3   7   7       14.58       15.30      1.71 o
  -2   7   7        0.02        0.60      1.15 o
  -1   7   7       59.53       64.39      2.22 o
   0   7   7        0.28        1.31      1.01 o
   1   7   7      133.22      127.70      6.71 o
   2   7   7        0.92        0.83      1.04 o
   3   7   7        1.19        2.78      1.36 o
   4   7   7        7.52        9.46      1.61 o
   5   7   7        0.00       -1.50      1.50 o
   6   7   7        8.91        7.34      2.04 o
   7   7   7        0.03       -1.14      1.94 o
   8   7   7        1.87       -0.98      1.45 o
   9   7   7        5.29        6.57      2.63 o
  10   7   7        0.37       -2.81      3.16 o
  11   7   7       21.61       28.57      6.46 o
 -11   8   7       11.59        7.26      7.26 o
 -10   8   7        3.36       -1.40      6.13 o
  -9   8   7        0.05       -4.73      6.08 o
  -8   8   7       25.66       31.31      4.55 o
  -7   8   7      107.59       99.20      3.59 o
  -6   8   7       64.59       69.36      9.83 o
  -5   8   7        5.36        2.66      1.58 o
  -4   8   7       33.33       31.38      2.79 o
  -3   8   7       47.68       40.85      2.57 o
  -2   8   7        2.03        0.44      1.21 o
  -1   8   7       10.67       14.15      1.65 o
   0   8   7       27.05       31.82      1.97 o
   1   8   7       48.36       62.60      3.19 o
   2   8   7       23.60       17.74      2.95 o
   3   8   7      182.53      158.28      4.28 o
   4   8   7        1.84        0.06      1.57 o
   5   8   7        1.67        0.91      1.64 o
   6   8   7        0.00       -0.11      1.70 o
   7   8   7        7.74        9.87      2.20 o
   8   8   7        3.45        2.22      2.88 o
   9   8   7        2.85        3.24      1.70 o
  10   8   7        4.46        7.18      5.59 o
 -10   9   7        1.78        1.02      6.94 o
  -9   9   7        5.43        0.05      6.83 o
  -8   9   7        0.09       -2.94      2.94 o
  -7   9   7        4.85        4.67      2.37 o
  -6   9   7        0.22        1.40      2.45 o
  -5   9   7        1.84        2.50      1.67 o
  -4   9   7        5.88        4.26      1.76 o
  -3   9   7        7.82       11.06      2.28 o
  -2   9   7       19.55       17.94      1.93 o
  -1   9   7       23.96       34.97      2.00 o
   0   9   7       32.94       30.59      3.95 o
   1   9   7        0.31       -2.18      3.57 o
   2   9   7        6.43        3.41      2.94 o
   3   9   7        5.98        7.85      1.52 o
   4   9   7        2.26        0.31      2.02 o
   5   9   7        1.43        2.60      2.42 o
   6   9   7        0.50       -0.13      1.81 o
   7   9   7        2.00        2.14      2.09 o
   8   9   7        3.50        5.08      2.57 o
   9   9   7        0.51        1.98      2.51 o
  -9  10   7       14.05        8.45      7.85 o
  -8  10   7        0.45       -0.53      2.77 o
  -7  10   7        1.53        3.52      2.95 o
  -6  10   7        9.33        6.50      2.50 o
  -5  10   7        1.67        0.55      1.72 o
  -4  10   7        0.27       -1.88      2.79 o
  -3  10   7        5.27        5.09      2.04 o
  -2  10   7        0.57        1.73      1.39 o
  -1  10   7        0.10        5.57      3.63 o
   0  10   7        0.00        3.45      5.49 o
   1  10   7      171.87      175.79      9.93 o
   2  10   7        7.21        2.30      4.19 o
   3  10   7        3.64        1.42      3.98 o
   4  10   7        1.45        2.23      1.64 o
   5  10   7        1.30       -1.35      2.52 o
   6  10   7        0.00       -2.25      2.25 o
   7  10   7        0.98       -0.88      2.51 o
   8  10   7        0.95        0.60      2.36 o
  -7  11   7        3.56       10.67      6.19 o
  -6  11   7        2.12       -1.31      2.26 o
  -5  11   7       12.06       12.07      2.93 o
  -4  11   7        9.59        9.96      4.24 o
  -3  11   7        3.29        9.31      2.58 o
  -2  11   7        0.06        3.24      3.77 o
  -1  11   7        0.48        2.46      7.53 o
   0  11   7        2.32        6.16      4.87 o
   1  11   7        2.00       -5.30      5.30 o
   2  11   7        1.28       -0.04      4.29 o
   3  11   7        1.81        1.35      4.37 o
   4  11   7        0.01       -3.06     10.25 o
   5  11   7        0.38       -0.48      2.13 o
   6  11   7        1.11       -2.66      2.66 o
  -4  12   7        7.49        8.70      1.81 o
  -3  12   7        1.42       11.78      5.65 o
  -2  12   7        0.06       -0.16      5.22 o
  -1  12   7        2.73        6.99      6.40 o
   0  12   7        1.24       23.13      7.96 o
   1  12   7        6.23       11.73      7.15 o
   2  12   7        0.39        8.88      7.91 o
   3  12   7        0.17        5.54      7.85 o
 -14   0   8        0.08       -2.15      4.03 o
 -12   0   8        0.97        0.22      3.55 o
 -10   0   8       29.86       26.25      4.30 o
  -8   0   8       12.57        2.04      3.01 o
  -6   0   8       17.79       27.46      2.12 o
  -4   0   8     1835.82     2007.47     50.73 o
  -2   0   8      316.95      317.19      4.11 o
   0   0   8       12.29       12.20      1.13 o
   2   0   8      238.58      261.28      3.33 o
   4   0   8        0.33        0.35      0.67 o
   6   0   8      197.56      202.33      9.55 o
   8   0   8       55.48       58.15      6.62 o
  10   0   8        7.31        2.80      4.20 o
  12   0   8       38.13       62.89      8.50 o
 -14   1   8        2.11        2.33      2.96 o
 -13   1   8        0.70        4.18      5.62 o
 -12   1   8       18.35       21.46      3.06 o
 -11   1   8       24.63       16.49      3.01 o
 -10   1   8       12.29       14.82      3.95 o
  -9   1   8      252.49      209.98      8.53 o
  -8   1   8       32.00       32.45      3.05 o
  -7   1   8        9.87       14.99      5.38 o
  -6   1   8       51.86       55.69      2.27 o
  -5   1   8        1.09        3.56      1.15 o
  -4   1   8        0.36       -0.07      0.70 o
  -3   1   8       17.08       25.60      1.37 o
  -2   1   8       86.06       90.60      1.49 o
  -1   1   8       84.48       87.05      1.31 o
   0   1   8     3118.60     3202.56     20.74 o
   1   1   8       74.35       72.50      1.20 o
   2   1   8     1548.43     1492.61      9.59 o
   3   1   8      498.44      480.00      4.10 o
   4   1   8        1.44        2.11      0.57 o
   5   1   8      106.79      112.85      2.24 o
   6   1   8       65.28       66.97      3.19 o
   7   1   8       41.09       42.73      2.72 o
   8   1   8        0.11       -0.08      1.92 o
   9   1   8        5.11        7.67      3.20 o
  10   1   8       79.21       73.26      5.75 o
  11   1   8        6.84        6.07      6.27 o
  12   1   8       42.43       48.50      5.61 o
  13   1   8        1.30        3.98      4.76 o
 -14   2   8        0.30        0.00      4.47 o
 -13   2   8       12.18       20.77      5.86 o
 -12   2   8        0.68        2.18      2.21 o
 -11   2   8        4.99        4.01      2.23 o
 -10   2   8        4.34        5.34      3.90 o
  -9   2   8        1.07        5.05      2.66 o
  -8   2   8        6.46        4.95      2.64 o
  -7   2   8       77.01       91.48      3.42 o
  -6   2   8       74.07       71.11      2.55 o
  -5   2   8      458.94      473.16      6.53 o
  -4   2   8       24.34       20.18      1.20 o
  -3   2   8       34.26       43.20      1.25 o
  -2   2   8      273.93      272.50      3.31 o
  -1   2   8      205.21      250.48      2.79 o
   0   2   8     1389.32     1399.56      9.33 o
   1   2   8      158.88      138.36      1.74 o
   2   2   8      627.79      589.20      5.00 o
   3   2   8       52.64       56.84      1.18 o
   4   2   8      517.79      477.13      4.65 o
   5   2   8       34.91       35.20      1.24 o
   6   2   8       17.74       19.41      1.09 o
   7   2   8        0.03        1.49      2.01 o
   8   2   8       11.03        6.93      2.33 o
   9   2   8       68.42       52.07      4.86 o
  10   2   8        8.89        9.03      3.41 o
  11   2   8        0.32       -0.63      2.88 o
  12   2   8       15.78       19.69      5.76 o
  13   2   8        2.08       -3.53      6.75 o
 -14   3   8        0.41       -0.48      5.11 o
 -13   3   8       22.71       12.16      5.81 o
 -12   3   8        6.95       10.11      5.22 o
 -11   3   8        1.33        3.30      3.07 o
 -10   3   8        6.11        3.21      1.97 o
  -9   3   8       28.82       20.21      2.46 o
  -8   3   8       32.62       30.80      5.54 o
  -7   3   8      263.79      253.45      6.01 o
  -6   3   8     1427.87     1420.39     17.83 o
  -5   3   8      101.22      106.05      2.75 o
  -4   3   8       43.21       46.12      1.43 o
  -3   3   8        1.45        1.26      0.56 o
  -2   3   8        0.03        2.32      0.66 o
  -1   3   8      124.44      145.30      3.09 o
   0   3   8        3.38        7.70      0.60 o
   1   3   8       19.55       25.03      0.92 o
   2   3   8       39.44       34.51      1.14 o
   3   3   8     1941.87     1890.66     15.01 o
   4   3   8        0.00       -0.12      0.73 o
   5   3   8       53.17       48.95      1.74 o
   6   3   8        0.63        2.69      0.98 o
   7   3   8        3.13        0.17      0.90 o
   8   3   8       21.83       21.72      2.96 o
   9   3   8       23.66       34.84      5.92 o
  10   3   8       61.20       67.08      5.60 o
  11   3   8        2.26       -0.04      3.02 o
  12   3   8        3.02        8.47      3.86 o
  13   3   8        6.20        7.53      4.20 o
 -14   4   8        0.14       -3.17      5.16 o
 -13   4   8        1.74        1.72      5.11 o
 -12   4   8        0.13       -1.83      4.68 o
 -11   4   8        9.72        8.93      5.33 o
 -10   4   8        0.01       -2.26      4.03 o
  -9   4   8        8.36        9.79      2.50 o
  -8   4   8       33.87       34.60      2.78 o
  -7   4   8     1191.70     1157.22     22.42 o
  -6   4   8      522.77      528.98      9.93 o
  -5   4   8       57.62       56.10      1.87 o
  -4   4   8       45.12       45.91      1.52 o
  -3   4   8       24.86       23.21      1.29 o
  -2   4   8       37.17       49.04      1.68 o
  -1   4   8        1.22        2.79      0.69 o
   0   4   8       76.92       97.77      1.52 o
   1   4   8       14.97       20.35      0.80 o
   2   4   8        8.39       10.46      0.70 o
   3   4   8      194.65      171.37      2.75 o
   4   4   8      314.05      292.12      3.80 o
   5   4   8       52.88       56.76      2.14 o
   6   4   8       18.19       21.54      1.93 o
   7   4   8        1.90        1.05      1.18 o
   8   4   8        1.49        2.34      2.35 o
   9   4   8        7.75        5.69      5.00 o
  10   4   8        4.57        4.39      3.17 o
  11   4   8       12.71       14.11      8.47 o
  12   4   8        4.36       10.01      4.12 o
 -13   5   8        0.06        3.01      5.27 o
 -12   5   8       34.48       41.15      7.75 o
 -11   5   8        0.65        3.50      5.11 o
 -10   5   8        7.29        8.23      5.22 o
  -9   5   8        6.10        8.60      1.97 o
  -8   5   8       36.70       35.65      2.97 o
  -7   5   8       17.47       20.57      2.81 o
  -6   5   8      732.34      711.05      9.88 o
  -5   5   8       13.81       14.29      1.41 o
  -4   5   8       18.06       21.67      1.40 o
  -3   5   8      114.13      109.86      3.02 o
  -2   5   8       23.02       19.71      1.26 o
  -1   5   8      142.56      149.79      2.58 o
   0   5   8       18.39       12.12      1.00 o
   1   5   8        0.73       -0.48      0.50 o
   2   5   8        0.80        0.24      0.80 o
   3   5   8       58.13       67.76      1.93 o
   4   5   8      460.72      447.25      5.52 o
   5   5   8       57.35       67.78      2.59 o
   6   5   8        0.24        0.30      1.21 o
   7   5   8        0.17       -0.81      1.41 o
   8   5   8        5.51        6.62      1.35 o
   9   5   8        4.67        6.06      3.35 o
  10   5   8        9.74        8.71      3.58 o
  11   5   8       16.22       24.65      4.59 o
  12   5   8       19.23       29.34      8.55 o
 -13   6   8        5.05        5.54      6.40 o
 -12   6   8        1.83       -0.05      6.03 o
 -11   6   8       23.35       23.72      7.64 o
 -10   6   8        2.90        5.06      5.38 o
  -9   6   8        2.23        4.96      2.10 o
  -8   6   8        6.92       10.65      2.46 o
  -7   6   8      148.72      138.90     13.21 o
  -6   6   8      671.08      684.39     10.22 o
  -5   6   8        2.13        1.12      1.12 o
  -4   6   8       63.18       64.63      2.40 o
  -3   6   8        1.31        2.47      1.03 o
  -2   6   8        0.12       -0.81      0.91 o
  -1   6   8       27.17       19.76      1.25 o
   0   6   8       37.40       49.36      1.76 o
   1   6   8        1.73        4.79      0.81 o
   2   6   8      144.57      138.36      3.91 o
   3   6   8        2.69        0.62      1.27 o
   4   6   8      152.65      150.47      3.83 o
   5   6   8       54.10       56.18      2.88 o
   6   6   8        0.14        0.67      1.51 o
   7   6   8        0.15       -1.01      1.38 o
   8   6   8        0.38        0.19      1.35 o
   9   6   8        0.16       -4.45      5.35 o
  10   6   8        0.83       -2.02      6.99 o
  11   6   8        0.35        4.26      4.92 o
 -12   7   8       15.72       13.29      7.64 o
 -11   7   8        8.31        7.10      6.62 o
 -10   7   8       18.82       30.66      8.02 o
  -9   7   8        0.34        0.56      3.71 o
  -8   7   8        0.44        1.73      4.30 o
  -7   7   8        0.12       -1.22      1.22 o
  -6   7   8       45.57       48.57      3.42 o
  -5   7   8      102.88      109.21      4.13 o
  -4   7   8        1.36        0.47      1.36 o
  -3   7   8        1.83        0.46      1.72 o
  -2   7   8        7.28        5.51      1.36 o
  -1   7   8       48.19       45.97      1.98 o
   0   7   8       24.43       22.52      1.61 o
   1   7   8       38.29       42.13      3.22 o
   2   7   8       52.87       47.92      2.16 o
   3   7   8       14.30       16.61      1.67 o
   4   7   8      347.93      341.07      5.68 o
   5   7   8        5.33        1.77      1.69 o
   6   7   8        1.77       -1.19      1.67 o
   7   7   8        1.12       -0.81      1.67 o
   8   7   8        0.20       -0.39      1.95 o
   9   7   8        0.00       -1.31      1.31 o
  10   7   8        2.40        0.95      3.56 o
  11   7   8        1.61        6.99      6.43 o
 -11   8   8        5.70        0.86      6.51 o
 -10   8   8        2.00        6.51      7.32 o
  -9   8   8        0.07       -2.74      6.19 o
  -8   8   8        4.21        2.48      2.91 o
  -7   8   8       73.00       73.51      3.23 o
  -6   8   8      159.94      142.68      5.35 o
  -5   8   8        5.16        6.96      1.77 o
  -4   8   8       14.49       15.79      2.06 o
  -3   8   8        1.71        4.20      1.97 o
  -2   8   8      154.03      144.25      3.72 o
  -1   8   8       11.69       11.20      1.63 o
   0   8   8        2.19        2.04      1.06 o
   1   8   8       21.05       11.36      2.62 o
   2   8   8       24.37       25.53      3.06 o
   3   8   8       34.78       26.96      2.06 o
   4   8   8        2.37        3.55      1.68 o
   5   8   8        4.65        8.48      2.04 o
   6   8   8       10.00       13.57      2.27 o
   7   8   8       10.80       14.38      2.36 o
   8   8   8        2.07        0.46      2.47 o
   9   8   8        0.33       -0.98      1.60 o
  10   8   8        0.01       -4.00      4.36 o
 -10   9   8        4.60       16.68      7.69 o
  -9   9   8        0.32       -6.24      6.24 o
  -8   9   8       12.09       13.75      2.18 o
  -7   9   8        9.82       10.90      3.82 o
  -6   9   8        7.31        9.64      4.74 o
  -5   9   8       14.09        8.49      2.00 o
  -4   9   8        1.66        2.65      1.69 o
  -3   9   8        4.16        1.46      1.82 o
  -2   9   8        5.34        6.08      1.63 o
  -1   9   8        0.25        2.04      1.71 o
   0   9   8        4.71        5.66      2.93 o
   1   9   8        6.65        9.16      4.08 o
   2   9   8        6.50        7.34      4.33 o
   3   9   8       22.52       17.57      1.72 o
   4   9   8        0.67       -0.37      1.58 o
   5   9   8        6.64        9.80      2.63 o
   6   9   8        0.43        1.18      2.15 o
   7   9   8        7.23       12.38      2.40 o
   8   9   8        1.50       -0.49      3.56 o
   9   9   8        0.62       -1.38      2.37 o
  -8  10   8       13.68       14.91      2.35 o
  -7  10   8        8.76        0.52      3.52 o
  -6  10   8        0.01        0.03      1.98 o
  -5  10   8        0.51       -0.65      1.68 o
  -4  10   8        0.42        2.24      2.80 o
  -3  10   8        7.26       13.63      2.46 o
  -2  10   8        0.07        1.54      1.44 o
  -1  10   8        2.67        8.68      4.00 o
   0  10   8       23.57       23.41      5.14 o
   1  10   8        0.01        0.03      3.64 o
   2  10   8       85.15      101.70      8.49 o
   3  10   8        6.15       -1.96      4.20 o
   4  10   8        1.25        0.85      1.46 o
   5  10   8        2.39        1.43      2.24 o
   6  10   8        0.66       -0.99      3.44 o
   7  10   8       25.16       32.13      3.37 o
  -7  11   8        0.05       -2.01      3.11 o
  -6  11   8        2.45        1.67      2.47 o
  -5  11   8        4.19        7.46      2.94 o
  -4  11   8       20.75       23.40      3.00 o
  -3  11   8        4.14        4.79      1.88 o
  -2  11   8        0.39        5.33      3.92 o
  -1  11   8        1.08        5.21      4.57 o
   0  11   8        0.00        3.12      3.91 o
   1  11   8        2.36        6.29      4.42 o
   2  11   8        2.48        1.70      4.46 o
   3  11   8        1.27        0.42      4.34 o
   4  11   8        0.06       -2.15      5.11 o
   5  11   8        1.77        2.23      1.99 o
  -3  12   8        1.11       12.43      5.76 o
  -2  12   8        1.26        7.50      4.76 o
  -1  12   8        0.22        5.00      4.12 o
   0  12   8        0.01       -0.88      7.61 o
   1  12   8        2.28        5.32     13.07 o
   2  12   8        1.29        6.68      7.18 o
 -13   0   9        4.70        0.70      3.98 o
 -11   0   9        1.70        5.00      3.55 o
  -9   0   9      342.01      283.13     11.62 o
  -7   0   9        0.07       -2.53      2.53 o
  -5   0   9       40.27       34.33      2.82 o
  -3   0   9     2912.07     2993.33     40.51 o
  -1   0   9      118.68      127.06      2.59 o
   1   0   9     1309.02     1417.22     13.54 o
   3   0   9        8.17        2.99      0.84 o
   5   0   9      144.80      157.86      4.58 o
   7   0   9        6.60       10.18      2.95 o
   9   0   9      103.80       98.77      8.93 o
  11   0   9       36.12       47.18      7.48 o
  13   0   9       13.38       14.69      6.94 o
 -14   1   9        4.66        8.45      3.17 o
 -13   1   9       14.64       21.59      3.62 o
 -12   1   9       25.29       28.17      3.51 o
 -11   1   9        0.03        0.70      2.30 o
 -10   1   9        0.01        0.42      2.18 o
  -9   1   9     1117.92      900.01     18.38 o
  -8   1   9        0.19        2.04      2.18 o
  -7   1   9       19.03       16.50      2.66 o
  -6   1   9       68.06       59.21      2.47 o
  -5   1   9       13.90       15.66      1.38 o
  -4   1   9        0.57       -0.30      0.77 o
  -3   1   9       21.64       17.99      1.47 o
  -2   1   9       67.99       77.91      1.54 o
  -1   1   9      420.52      372.30      3.38 o
   0   1   9      888.71      856.56      6.37 o
   1   1   9     1143.94     1120.98      7.58 o
   2   1   9      103.11      113.34      1.59 o
   3   1   9      770.20      821.56      6.13 o
   4   1   9        1.94        2.52      0.61 o
   5   1   9        0.00        0.14      0.94 o
   6   1   9       23.68       24.80      1.43 o
   7   1   9       60.78       56.67      2.80 o
   8   1   9        0.20       -0.38      2.55 o
   9   1   9        0.71        3.90      2.99 o
  10   1   9        2.03        4.63      3.35 o
  11   1   9        0.00       -1.12      3.10 o
  12   1   9        0.00        3.12      4.90 o
  13   1   9        0.31       -3.55     10.06 o
 -14   2   9        5.36       16.35      5.92 o
 -13   2   9        1.58        2.31      4.63 o
 -12   2   9       16.90       16.53      3.11 o
 -11   2   9        2.71        3.28      2.37 o
 -10   2   9        3.05        4.02      2.26 o
  -9   2   9        2.48       -1.83      1.97 o
  -8   2   9       39.88       40.29      3.24 o
  -7   2   9       58.31       43.52      2.71 o
  -6   2   9       33.70       39.14      2.16 o
  -5   2   9      263.04      253.44      4.47 o
  -4   2   9        1.50        0.90      1.07 o
  -3   2   9      101.62      124.80      3.45 o
  -2   2   9       50.14       56.59      1.34 o
  -1   2   9      134.43      147.09      1.94 o
   0   2   9       16.49       28.04      0.90 o
   1   2   9     1031.73     1048.63      7.42 o
   2   2   9      676.19      690.65      5.53 o
   3   2   9        2.75        1.97      0.71 o
   4   2   9       32.92       43.94      1.52 o
   5   2   9       85.72       89.06      2.08 o
   6   2   9       74.18       79.11      2.38 o
   7   2   9        0.27        0.40      1.67 o
   8   2   9        0.02        1.34      2.12 o
   9   2   9       20.75       23.48      5.25 o
  10   2   9       26.84       15.32      3.99 o
  11   2   9        1.83        2.05      3.43 o
  12   2   9        1.21        0.30      3.35 o
  13   2   9        0.15        1.06      3.81 o
 -14   3   9        0.75       -1.99      5.16 o
 -13   3   9        0.72        1.78      5.16 o
 -12   3   9        0.01       -1.18      4.79 o
 -11   3   9        0.67        3.84      2.06 o
 -10   3   9        9.76       12.96      3.58 o
  -9   3   9        7.45        6.13      2.23 o
  -8   3   9       24.94       21.99      2.73 o
  -7   3   9       23.18       20.40      2.29 o
  -6   3   9      132.25      131.16      3.76 o
  -5   3   9       31.69       30.07      1.80 o
  -4   3   9      144.29      151.99      2.68 o
  -3   3   9      246.17      230.07      3.08 o
  -2   3   9        6.96        2.90      0.74 o
  -1   3   9        0.93        0.87      0.64 o
   0   3   9      112.67      145.45      1.91 o
   1   3   9      131.19      159.69      2.05 o
   2   3   9       27.89       30.44      1.06 o
   3   3   9      165.40      159.20      2.17 o
   4   3   9       38.92       38.64      1.48 o
   5   3   9       35.13       38.72      1.79 o
   6   3   9       79.93       91.15      2.51 o
   7   3   9       10.81        9.64      1.25 o
   8   3   9        7.20        5.47      2.50 o
   9   3   9       15.87       18.22      4.57 o
  10   3   9       12.05       22.73      8.39 o
  11   3   9        1.03        1.19      4.33 o
  12   3   9        7.61       10.83      4.11 o
 -13   4   9        5.54        8.88      5.86 o
 -12   4   9        7.86        9.15      5.54 o
 -11   4   9       19.50       11.35      5.59 o
 -10   4   9        1.40        4.20      2.01 o
  -9   4   9        0.30        2.20      1.94 o
  -8   4   9        6.94        7.17      2.23 o
  -7   4   9      538.65      500.56      9.95 o
  -6   4   9        0.75        0.19      1.96 o
  -5   4   9     1173.39     1109.52     13.06 o
  -4   4   9       13.69       16.63      1.16 o
  -3   4   9       11.53        9.56      1.29 o
  -2   4   9       78.48       71.67      1.83 o
  -1   4   9       12.73       15.80      1.18 o
   0   4   9       10.21       13.65      0.82 o
   1   4   9      100.54      121.79      1.83 o
   2   4   9        0.55        1.35      0.56 o
   3   4   9       34.62       25.66      1.32 o
   4   4   9      308.43      285.34      4.14 o
   5   4   9        2.25       -0.22      1.14 o
   6   4   9        1.71        4.94      1.48 o
   7   4   9        2.52        3.34      1.60 o
   8   4   9        0.42        1.32      2.30 o
   9   4   9        2.91        2.16      3.14 o
  10   4   9       11.18       13.37      3.99 o
  11   4   9        0.15       -4.36      5.11 o
  12   4   9        0.12        2.40      3.66 o
 -13   5   9        6.82       18.40      7.10 o
 -12   5   9        0.52       -0.54      5.16 o
 -11   5   9       13.03       25.07      6.94 o
 -10   5   9        0.48       -1.29      5.00 o
  -9   5   9        0.32        0.32      2.03 o
  -8   5   9        0.96       -0.20      1.91 o
  -7   5   9        3.45       -1.02      2.11 o
  -6   5   9        0.00       -0.66      1.02 o
  -5   5   9       20.43       18.64      1.57 o
  -4   5   9        0.48        0.18      1.29 o
  -3   5   9        1.81        1.83      0.88 o
  -2   5   9       24.48       28.81      1.43 o
  -1   5   9      100.64      105.09      2.16 o
   0   5   9        4.75        5.73      0.90 o
   1   5   9        3.11        2.52      0.66 o
   2   5   9       39.42       37.49      1.21 o
   3   5   9       75.25       78.70      2.41 o
   4   5   9      369.89      399.06      5.63 o
   5   5   9      155.80      179.41      4.39 o
   6   5   9       13.34        7.70      1.53 o
   7   5   9       10.74        8.06      1.68 o
   8   5   9        3.43        4.49      1.77 o
   9   5   9       10.37       19.72      4.08 o
  10   5   9        7.50       10.93      3.90 o
  11   5   9        3.65        1.22      3.62 o
  12   5   9       13.13       23.33      5.84 o
 -12   6   9        0.34        2.04      5.76 o
 -11   6   9        1.53        8.50      6.83 o
 -10   6   9        8.11        9.15      6.13 o
  -9   6   9       14.28       20.39      4.30 o
  -8   6   9        4.78        0.75      2.22 o
  -7   6   9       96.25      102.30      5.45 o
  -6   6   9        0.14        1.83      1.64 o
  -5   6   9        0.09        0.54      1.15 o
  -4   6   9       15.02       20.75      1.68 o
  -3   6   9       57.50       52.02      2.60 o
  -2   6   9        5.24        3.85      1.19 o
  -1   6   9       71.04       89.71      2.57 o
   0   6   9        2.38        3.11      1.07 o
   1   6   9       32.71       38.49      1.25 o
   2   6   9       40.08       42.37      1.81 o
   3   6   9        0.01       -0.50      1.10 o
   4   6   9      375.87      376.52      6.64 o
   5   6   9       20.58       20.94      2.16 o
   6   6   9        4.83        4.55      1.79 o
   7   6   9        0.43        0.18      1.82 o
   8   6   9        2.59        0.67      2.91 o
   9   6   9        0.00       -0.06      3.93 o
  10   6   9        1.56       -5.11      5.11 o
  11   6   9        7.33        9.02      4.12 o
 -12   7   9        1.99       -5.16      5.16 o
 -11   7   9        3.99        1.29      6.56 o
 -10   7   9       11.72       16.78      7.32 o
  -9   7   9        4.97        6.05      5.92 o
  -8   7   9        1.15        4.80      5.70 o
  -7   7   9       12.30       14.99      1.55 o
  -6   7   9        6.29        1.74      1.57 o
  -5   7   9       81.16       82.63      2.88 o
  -4   7   9       36.13       39.84      2.47 o
  -3   7   9       32.50       25.56      2.20 o
  -2   7   9      141.19      124.77      3.39 o
  -1   7   9        7.93        8.52      1.46 o
   0   7   9       36.07       40.01      2.00 o
   1   7   9        2.38        6.97      2.04 o
   2   7   9        0.01       -0.76      1.18 o
   3   7   9       94.49       91.81      3.17 o
   4   7   9       14.25       15.20      2.04 o
   5   7   9       65.87       72.63      3.23 o
   6   7   9       16.28       20.14      2.30 o
   7   7   9        7.28        5.37      2.34 o
   8   7   9        0.00       -1.53      1.99 o
   9   7   9        0.45        0.83      1.40 o
  10   7   9        2.84        0.97      6.72 o
 -11   8   9        0.00       -2.69      6.51 o
 -10   8   9       25.17       32.49      8.98 o
  -9   8   9        3.46        3.27      3.02 o
  -8   8   9        2.20        1.50      3.28 o
  -7   8   9       12.00       13.10      2.05 o
  -6   8   9       10.61       15.33      2.74 o
  -5   8   9       25.25       29.86      2.44 o
  -4   8   9        1.04       -0.89      1.55 o
  -3   8   9        0.98        2.31      1.58 o
  -2   8   9       47.40       43.67      2.50 o
  -1   8   9       11.84       11.07      1.84 o
   0   8   9        1.98       -0.69      1.42 o
   1   8   9        0.00        1.74      2.22 o
   2   8   9       42.25       57.09      4.05 o
   3   8   9        7.92        7.51      1.60 o
   4   8   9        0.64        3.74      1.64 o
   5   8   9        3.25        3.84      1.89 o
   6   8   9        5.24        4.30      2.59 o
   7   8   9        6.36        6.15      2.17 o
   8   8   9        1.65        0.52      2.20 o
   9   8   9        0.03        1.62      1.78 o
 -10   9   9        1.71       -6.46      6.46 o
  -9   9   9        0.86       -5.11      6.56 o
  -8   9   9        1.81        0.26      1.68 o
  -7   9   9        0.11       -0.29      2.13 o
  -6   9   9        3.53        1.55      2.32 o
  -5   9   9        2.28        3.07      1.78 o
  -4   9   9       28.81       29.97      3.99 o
  -3   9   9        9.50       11.74      2.55 o
  -2   9   9       16.86       18.41      2.67 o
  -1   9   9        1.46        0.57      1.28 o
   0   9   9        0.95       -3.24      3.24 o
   1   9   9       25.28       24.62      6.29 o
   2   9   9       12.47        9.08      4.41 o
   3   9   9        5.76        1.67      2.10 o
   4   9   9        6.38        1.25      2.47 o
   5   9   9        3.37        0.02      2.92 o
   6   9   9       10.10       11.05      2.34 o
   7   9   9        5.75        7.81      2.28 o
   8   9   9        0.33       -0.74      2.36 o
  -8  10   9        0.52        0.34      1.75 o
  -7  10   9        0.10        0.06      4.33 o
  -6  10   9        3.52        6.84      2.25 o
  -5  10   9       12.20       12.03      2.28 o
  -4  10   9        4.03        5.95      2.36 o
  -3  10   9        0.04       -1.76      1.83 o
  -2  10   9       17.54       14.53      1.88 o
  -1  10   9        0.81        1.01      4.44 o
   0  10   9        2.68        4.83      4.12 o
   1  10   9       20.82       22.00      5.35 o
   2  10   9        0.70        5.21      4.51 o
   3  10   9        8.01       13.51      4.01 o
   4  10   9        0.08       -0.99      3.73 o
   5  10   9        1.70        2.25      2.44 o
   6  10   9        2.56        0.82      2.41 o
   7  10   9        0.07       -0.97      2.24 o
  -6  11   9        4.36        3.11      2.38 o
  -5  11   9        0.01        3.27      2.05 o
  -4  11   9       13.15       15.19      2.76 o
  -3  11   9       14.64       14.53      4.61 o
  -2  11   9        2.61       -0.71      4.98 o
  -1  11   9        0.03        3.60      4.01 o
   0  11   9       12.84       20.07      5.26 o
   1  11   9        7.51       12.57      5.00 o
   2  11   9       11.36        8.72      5.22 o
   3  11   9        2.41        0.42      3.59 o
   4  11   9        0.79        2.44      3.72 o
   5  11   9        0.01        0.74      4.14 o
  -2  12   9        2.94       12.75      4.44 o
  -1  12   9        0.05        2.53      4.20 o
   0  12   9        0.48        2.14      7.91 o
   1  12   9        9.41       15.90      7.21 o
 -14   0  10        8.35        6.19      4.90 o
 -12   0  10        0.30        2.26      3.87 o
 -10   0  10        9.86        9.68      3.93 o
  -8   0  10      423.63      317.02     12.80 o
  -6   0  10        0.72        0.72      0.82 o
  -4   0  10       28.67       35.86      2.86 o
  -2   0  10      297.27      294.62      4.21 o
   0   0  10     1392.66     1364.55     13.17 o
   2   0  10        1.47        1.94      0.80 o
   4   0  10        1.05        1.72      0.89 o
   6   0  10        5.67        1.99      2.32 o
   8   0  10       41.75       31.34      4.43 o
  10   0  10       86.72       65.15      8.02 o
  12   0  10       19.01        4.09      5.65 o
 -14   1  10       36.61       50.34      7.32 o
 -13   1  10        2.82        4.57      2.97 o
 -12   1  10       46.49       57.25      4.47 o
 -11   1  10        0.77        3.90      2.46 o
 -10   1  10        4.94        2.71      2.35 o
  -9   1  10       59.45       38.34      3.62 o
  -8   1  10        0.03       -2.10      2.10 o
  -7   1  10       40.46       41.41      4.17 o
  -6   1  10       26.93       25.85      2.26 o
  -5   1  10      343.69      315.86     10.71 o
  -4   1  10        1.23        4.51      1.04 o
  -3   1  10      621.46      633.61      8.48 o
  -2   1  10       21.96       19.93      1.33 o
  -1   1  10      350.40      313.24      3.08 o
   0   1  10        0.68        5.08      0.62 o
   1   1  10        0.07        1.95      0.63 o
   2   1  10        0.34        0.90      0.57 o
   3   1  10       79.23       83.34      1.56 o
   4   1  10      186.73      181.32      2.73 o
   5   1  10        0.44       -0.76      0.76 o
   6   1  10       49.87       55.17      1.72 o
   7   1  10        4.58        1.66      1.59 o
   8   1  10       17.63       23.29      4.03 o
   9   1  10        0.03       -2.94      2.94 o
  10   1  10        3.33        2.93      5.25 o
  11   1  10        0.09       -0.52      3.30 o
  12   1  10        0.25       -0.73      3.48 o
 -14   2  10       23.65       30.07      7.05 o
 -13   2  10        0.67       -2.04      4.30 o
 -12   2  10       21.70       27.70      5.22 o
 -11   2  10        0.27        2.70      2.47 o
 -10   2  10       45.64       54.39      4.28 o
  -9   2  10        2.76        2.89      2.58 o
  -8   2  10       28.73       15.59      2.82 o
  -7   2  10      150.75      144.32      8.90 o
  -6   2  10       53.23       50.33      2.99 o
  -5   2  10       72.24       69.50      2.84 o
  -4   2  10       66.35       75.33      2.83 o
  -3   2  10       14.63       19.86      1.65 o
  -2   2  10       50.34       40.43      1.25 o
  -1   2  10        0.37       -0.27      0.57 o
   0   2  10      400.36      453.72      4.39 o
   1   2  10      828.29      864.37      6.44 o
   2   2  10       14.69        7.33      0.76 o
   3   2  10      154.78      142.61      2.18 o
   4   2  10      258.13      245.93      3.77 o
   5   2  10        1.46       -0.72      0.94 o
   6   2  10       49.12       51.44      1.84 o
   7   2  10        2.23        2.66      2.49 o
   8   2  10        5.66       10.00      2.64 o
   9   2  10        7.41        7.54      5.38 o
  10   2  10       14.29       20.48      8.61 o
  11   2  10        0.71       -1.16      3.35 o
  12   2  10        4.70        5.11      4.00 o
 -14   3  10        0.88        6.24      5.76 o
 -13   3  10        0.42        1.51      4.73 o
 -12   3  10       95.69      138.42     10.71 o
 -11   3  10        0.04       -0.09      2.17 o
 -10   3  10        0.61        2.77      2.26 o
  -9   3  10      105.19       88.59      4.68 o
  -8   3  10        0.40        0.47      2.13 o
  -7   3  10       63.68       57.46      3.32 o
  -6   3  10       27.08       34.99      4.53 o
  -5   3  10     2476.14     2344.83     29.19 o
  -4   3  10        4.54        3.50      1.20 o
  -3   3  10       15.41       19.01      1.09 o
  -2   3  10       13.64       10.94      0.98 o
  -1   3  10        2.55        3.49      0.76 o
   0   3  10       82.75       92.11      1.57 o
   1   3  10      199.71      220.18      2.41 o
   2   3  10       40.21       38.38      1.17 o
   3   3  10      190.46      164.56      2.45 o
   4   3  10        0.42        0.92      0.94 o
   5   3  10       17.60       17.84      1.54 o
   6   3  10       40.40       40.27      1.97 o
   7   3  10       31.05       32.96      2.15 o
   8   3  10        0.02       -2.15      2.15 o
   9   3  10        0.16        1.53      4.17 o
  10   3  10        0.23        0.31      3.34 o
  11   3  10        0.20       -1.45      3.22 o
  12   3  10       11.83       24.70      4.92 o
 -13   4  10        0.08        1.51      5.22 o
 -12   4  10        0.47        4.57      5.16 o
 -11   4  10        9.87       13.40      5.70 o
 -10   4  10        0.16        0.07      3.04 o
  -9   4  10       12.99        7.00      2.53 o
  -8   4  10       35.75       29.94      4.28 o
  -7   4  10       14.72       20.70      2.60 o
  -6   4  10      174.86      169.15      5.48 o
  -5   4  10      607.74      587.88     10.10 o
  -4   4  10       32.67       33.77      1.58 o
  -3   4  10       67.94       66.28      1.81 o
  -2   4  10       49.69       53.20      1.68 o
  -1   4  10       18.47       20.60      1.13 o
   0   4  10        1.65        2.11      0.62 o
   1   4  10      104.01      108.04      1.79 o
   2   4  10        1.44        2.01      0.71 o
   3   4  10      113.08       95.84      3.24 o
   4   4  10      663.44      651.25      7.20 o
   5   4  10       28.65       28.09      1.90 o
   6   4  10        2.17        1.03      1.20 o
   7   4  10        0.11       -1.43      1.43 o
   8   4  10       12.13       13.85      1.72 o
   9   4  10        9.97       12.63      3.82 o
  10   4  10        9.25       10.09      3.84 o
  11   4  10        0.43       -3.58      3.71 o
  12   4  10        2.18        8.71      4.28 o
 -13   5  10        1.58        4.52      6.19 o
 -12   5  10        6.04        3.07      5.49 o
 -11   5  10        6.49       11.35      6.13 o
 -10   5  10        2.01        9.41      5.43 o
  -9   5  10        2.85        3.59      2.31 o
  -8   5  10        0.88       -2.72      2.72 o
  -7   5  10      112.34      114.55      4.69 o
  -6   5  10      121.68      111.59      6.86 o
  -5   5  10      292.39      290.97      4.78 o
  -4   5  10        5.06        4.38      1.17 o
  -3   5  10        1.88        1.78      1.30 o
  -2   5  10       27.27       33.44      1.51 o
  -1   5  10       24.03       30.63      1.36 o
   0   5  10       42.18       51.96      1.67 o
   1   5  10        0.63        0.67      0.85 o
   2   5  10        8.45        4.65      0.74 o
   3   5  10      238.18      227.66      4.01 o
   4   5  10      431.97      440.51      6.64 o
   5   5  10        1.59        1.28      1.65 o
   6   5  10        0.08       -0.43      1.47 o
   7   5  10        7.37        3.96      2.98 o
   8   5  10        3.65        2.55      1.37 o
   9   5  10        0.57        0.32      5.11 o
  10   5  10        0.02        1.50      3.53 o
  11   5  10        0.09       -2.65      9.06 o
 -12   6  10        2.58        3.93      6.03 o
 -11   6  10        0.27        2.90      6.24 o
 -10   6  10        0.15        2.26      5.54 o
  -9   6  10        0.06       -0.08      2.26 o
  -8   6  10        0.28        0.23      2.42 o
  -7   6  10        8.56       13.81      3.12 o
  -6   6  10       74.10       67.05      2.70 o
  -5   6  10      166.41      143.85      3.57 o
  -4   6  10        1.81        2.42      1.22 o
  -3   6  10       31.45       32.69      2.35 o
  -2   6  10       69.58       50.92      2.21 o
  -1   6  10       16.49       17.74      1.47 o
   0   6  10       62.59       58.74      2.15 o
   1   6  10        0.64        2.48      0.84 o
   2   6  10       74.82       73.00      2.48 o
   3   6  10        0.03        1.90      1.12 o
   4   6  10        0.91        0.64      1.53 o
   5   6  10       16.78       18.45      2.29 o
   6   6  10       19.33       16.32      2.12 o
   7   6  10        8.62        6.90      2.16 o
   8   6  10        0.11        0.23      2.27 o
   9   6  10        6.20       -6.89      6.89 o
  10   6  10        0.41        5.26      3.97 o
  11   6  10        0.34        2.91      3.88 o
 -11   7  10       24.88       27.87      8.18 o
 -10   7  10        0.19        6.62      6.67 o
  -9   7  10        0.25        1.12      4.17 o
  -8   7  10        1.51        8.41      5.00 o
  -7   7  10       90.22       93.36      2.87 o
  -6   7  10      166.88      165.35      4.49 o
  -5   7  10        0.00       -1.26      1.26 o
  -4   7  10       47.53       43.00      3.23 o
  -3   7  10        0.33       -0.52      1.44 o
  -2   7  10        3.76       -0.10      1.47 o
  -1   7  10       67.59       69.68      2.65 o
   0   7  10        1.31        3.39      1.25 o
   1   7  10       10.12        5.93      1.33 o
   2   7  10        7.05        7.87      1.29 o
   3   7  10       11.83        9.23      1.72 o
   4   7  10      145.51      129.90      4.04 o
   5   7  10        0.26        2.02      1.73 o
   6   7  10        6.70        0.42      1.74 o
   7   7  10        0.46        1.00      2.44 o
   8   7  10        7.31        9.38      2.49 o
   9   7  10        1.38       -1.67      1.67 o
  10   7  10        0.06       -2.95      4.30 o
 -10   8  10       10.46       14.52      8.18 o
  -9   8  10       16.20       31.82      4.28 o
  -8   8  10       25.33       33.45      9.44 o
  -7   8  10       11.27       18.98      2.40 o
  -6   8  10        7.48        3.01      2.24 o
  -5   8  10       20.40       25.12      2.43 o
  -4   8  10       10.89       10.78      2.00 o
  -3   8  10        1.34        2.40      1.94 o
  -2   8  10       48.90       43.38      2.78 o
  -1   8  10        3.89        1.75      1.51 o
   0   8  10       30.15       23.23      1.80 o
   1   8  10        1.44        0.81      2.23 o
   2   8  10        0.08        1.04      2.37 o
   3   8  10        6.65        6.53      1.56 o
   4   8  10        5.46        4.89      2.11 o
   5   8  10        0.39       -2.00      2.00 o
   6   8  10       11.01        9.97      3.23 o
   7   8  10        1.59        0.56      1.99 o
   8   8  10        0.39        2.12      2.26 o
   9   8  10        3.05       -2.34      3.98 o
  -9   9  10        0.91        0.32      6.56 o
  -8   9  10        0.83        0.76      8.74 o
  -7   9  10       16.88       13.70      2.78 o
  -6   9  10       33.89       29.86      3.33 o
  -5   9  10       35.56       32.92      2.71 o
  -4   9  10        1.56       -1.60      1.60 o
  -3   9  10       23.24       21.46      2.42 o
  -2   9  10       15.99       13.24      1.96 o
  -1   9  10        1.15        1.35      1.40 o
   0   9  10        2.31       -0.56      2.76 o
   1   9  10        8.14       10.41      3.52 o
   2   9  10      152.12      172.38      7.89 o
   3   9  10       19.34       20.71      4.14 o
   4   9  10        0.36        0.25      1.64 o
   5   9  10        0.48       -1.92      2.11 o
   6   9  10        0.01       -2.27      2.27 o
   7   9  10        0.91        2.87      2.13 o
   8   9  10        2.65        4.57      2.31 o
  -8  10  10        6.58        5.16      3.87 o
  -7  10  10        0.35       -0.81      2.42 o
  -6  10  10        7.89        7.28      2.94 o
  -5  10  10        0.74        2.52      2.41 o
  -4  10  10       24.25       23.11      2.67 o
  -3  10  10        9.65        9.25      2.52 o
  -2  10  10        3.92        4.54      3.26 o
  -1  10  10        0.00       -3.18      3.18 o
   0  10  10        0.01       -3.38      3.38 o
   1  10  10        7.65       14.23      3.93 o
   2  10  10        6.42        8.98      3.75 o
   3  10  10        0.00        5.39      3.61 o
   4  10  10       18.25       11.27      3.89 o
   5  10  10        0.40       -1.28      2.91 o
   6  10  10        3.39        0.59      2.53 o
  -6  11  10        0.71       -1.29      3.66 o
  -5  11  10        0.01        2.64      2.02 o
  -4  11  10        2.10        1.22      2.12 o
  -3  11  10       14.04       17.42      3.18 o
  -2  11  10        1.90        3.80      3.97 o
  -1  11  10        0.20        5.28      4.22 o
   0  11  10        0.07        7.43      4.57 o
   1  11  10        0.84        2.50      3.57 o
   2  11  10       48.72       48.70      5.86 o
   3  11  10        0.33        3.87      3.76 o
   4  11  10        2.69       -2.47      3.67 o
 -13   0  11       15.24        6.99      4.57 o
 -11   0  11       12.91        7.80      4.20 o
  -9   0  11        3.29        2.96      3.60 o
  -7   0  11       10.57       13.34      3.93 o
  -5   0  11       25.69       28.68      4.68 o
  -3   0  11       60.79       59.27      3.12 o
  -1   0  11       47.42       47.83      1.66 o
   1   0  11     1661.43     1598.11     15.44 o
   3   0  11       10.85       10.87      1.31 o
   5   0  11      114.40      124.30      2.94 o
   7   0  11       48.59       48.52      3.79 o
   9   0  11        0.00       -1.67      4.30 o
  11   0  11       11.24       12.05      5.81 o
 -14   1  11       64.72       96.22      6.31 o
 -13   1  11        0.70        3.15      3.02 o
 -12   1  11       12.38       10.26      3.23 o
 -11   1  11        0.07       -2.08      2.38 o
 -10   1  11        0.94       -0.23      2.40 o
  -9   1  11       36.28       28.89      3.42 o
  -8   1  11      215.94      193.76      8.93 o
  -7   1  11       27.79       25.56      3.24 o
  -6   1  11       79.03       88.55      3.79 o
  -5   1  11     1457.96     1368.23     21.16 o
  -4   1  11        0.00       -0.68      1.00 o
  -3   1  11      956.57      964.54      9.74 o
  -2   1  11      134.12      144.74      2.63 o
  -1   1  11        7.66        7.38      0.69 o
   0   1  11        0.23       -0.01      0.55 o
   1   1  11       54.84       68.65      1.48 o
   2   1  11      122.69      105.68      1.70 o
   3   1  11       45.16       33.57      1.13 o
   4   1  11       32.21       47.36      1.35 o
   5   1  11      162.27      169.09      2.66 o
   6   1  11       21.52       26.47      1.71 o
   7   1  11       22.16       22.06      2.40 o
   8   1  11        2.00        2.03      2.70 o
   9   1  11        2.25        3.19      3.86 o
  10   1  11        1.27        5.59      4.84 o
  11   1  11       11.57       -0.59      3.59 o
  12   1  11        3.42        6.71      4.20 o
 -14   2  11       44.51       84.14      9.36 o
 -13   2  11        0.02       -4.25      4.41 o
 -12   2  11        0.46       -0.11      2.74 o
 -11   2  11        2.75        7.13      2.69 o
 -10   2  11        2.06        8.15      2.66 o
  -9   2  11       25.64       19.20      3.07 o
  -8   2  11      139.34      134.47      6.03 o
  -7   2  11       38.53       32.12      3.40 o
  -6   2  11       58.75       53.68      3.19 o
  -5   2  11     1012.75      982.91     13.92 o
  -4   2  11       33.09       41.42      2.36 o
  -3   2  11       11.84       13.40      1.14 o
  -2   2  11        4.98        8.22      0.83 o
  -1   2  11      171.71      189.99      2.26 o
   0   2  11       15.64       15.76      0.88 o
   1   2  11       49.63       52.34      1.33 o
   2   2  11        6.38       10.41      0.81 o
   3   2  11      155.87      173.98      2.86 o
   4   2  11     1084.85     1062.59      8.51 o
   5   2  11        6.13        6.15      1.27 o
   6   2  11       10.08        9.76      1.38 o
   7   2  11       18.17       20.98      2.17 o
   8   2  11        0.03       -2.42      2.61 o
   9   2  11        0.07       -3.77      5.29 o
  10   2  11       15.13       18.21      4.49 o
  11   2  11        4.40        7.72      4.03 o
  12   2  11        3.07        1.70      3.75 o
 -13   3  11        0.67        3.01      5.16 o
 -12   3  11       31.60       44.17      7.32 o
 -11   3  11        4.96        5.80      2.65 o
 -10   3  11       23.85       19.62      3.05 o
  -9   3  11       16.84       11.81      5.14 o
  -8   3  11       34.20       39.12      4.52 o
  -7   3  11      114.61      109.65      9.52 o
  -6   3  11      206.33      214.97      6.59 o
  -5   3  11        3.32        0.88      1.69 o
  -4   3  11      193.34      177.88      3.55 o
  -3   3  11        7.56        6.18      0.92 o
  -2   3  11       12.76       15.67      1.03 o
  -1   3  11        0.80        0.22      0.69 o
   0   3  11      132.01      129.76      2.41 o
   1   3  11       61.58       54.62      1.41 o
   2   3  11       34.66       33.25      1.18 o
   3   3  11      320.35      309.35      3.52 o
   4   3  11      139.64      151.76      3.32 o
   5   3  11      404.81      412.61      5.77 o
   6   3  11        1.07        1.45      1.36 o
   7   3  11        0.00       -1.14      1.14 o
   8   3  11        2.66       -2.88      2.88 o
   9   3  11        0.05       -3.06      3.06 o
  10   3  11        0.79       -0.03      4.20 o
  11   3  11       13.04       16.77      4.42 o
  12   3  11        0.08        3.16      4.00 o
 -13   4  11        4.16        5.22      5.65 o
 -12   4  11       13.14       12.91      6.03 o
 -11   4  11       14.26       26.58      6.72 o
 -10   4  11        0.10        3.59      2.53 o
  -9   4  11        0.08       -0.47      2.16 o
  -8   4  11       36.75       40.02      3.74 o
  -7   4  11       18.12       20.78      2.77 o
  -6   4  11       20.60       13.21      2.52 o
  -5   4  11     1657.92     1656.13     18.77 o
  -4   4  11       34.13       40.40      1.78 o
  -3   4  11       28.15       32.79      1.47 o
  -2   4  11        0.02       -0.15      0.80 o
  -1   4  11        0.01        0.64      0.76 o
   0   4  11       15.74       20.97      1.00 o
   1   4  11        5.40        3.89      0.95 o
   2   4  11        0.21        0.06      0.77 o
   3   4  11       25.46       32.25      1.46 o
   4   4  11      170.50      162.95      4.42 o
   5   4  11        4.98        4.05      1.48 o
   6   4  11       53.86       59.99      2.48 o
   7   4  11        0.37       -0.61      1.38 o
   8   4  11        0.01        1.21      1.80 o
   9   4  11        3.44       -3.94      3.94 o
  10   4  11        0.30       -3.62      3.85 o
  11   4  11        0.64        4.34      4.07 o
 -13   5  11        1.84       -4.95      4.95 o
 -12   5  11        8.63       11.89      6.78 o
 -11   5  11       20.73       23.24      7.15 o
 -10   5  11       10.84        9.97      2.76 o
  -9   5  11        8.36        8.98      2.67 o
  -8   5  11        8.82       12.20      2.89 o
  -7   5  11       20.48       24.15      2.78 o
  -6   5  11      647.32      619.85     12.59 o
  -5   5  11      216.65      211.28      4.39 o
  -4   5  11       11.28       16.44      1.47 o
  -3   5  11       47.95       52.63      2.12 o
  -2   5  11       63.93       53.90      1.85 o
  -1   5  11       14.76        7.79      1.22 o
   0   5  11       10.37       11.73      1.33 o
   1   5  11       10.10       15.91      1.01 o
   2   5  11       16.00        9.46      1.01 o
   3   5  11        9.85       10.41      1.42 o
   4   5  11        3.42        2.75      1.50 o
   5   5  11      139.89      141.47      4.16 o
   6   5  11       44.28       40.81      2.70 o
   7   5  11       15.21       16.04      2.00 o
   8   5  11        0.88       -1.76      2.03 o
   9   5  11        0.00        0.27      3.01 o
  10   5  11        2.05       -4.22      6.93 o
  11   5  11        4.27        6.70      4.25 o
 -12   6  11        4.80        0.48      6.03 o
 -11   6  11       91.40      103.83     11.51 o
 -10   6  11        0.73       -1.02      5.38 o
  -9   6  11        4.46        2.39      2.63 o
  -8   6  11       11.41        8.22      2.99 o
  -7   6  11        5.78        4.94      2.43 o
  -6   6  11        6.64        4.18      1.32 o
  -5   6  11      128.95      120.59      3.58 o
  -4   6  11        8.74        5.59      1.40 o
  -3   6  11       47.22       46.01      2.41 o
  -2   6  11        1.75        1.61      1.44 o
  -1   6  11       21.34       19.79      1.51 o
   0   6  11       69.92       67.38      2.27 o
   1   6  11        1.01        0.15      1.05 o
   2   6  11       13.50       16.50      1.58 o
   3   6  11       12.81       12.94      1.52 o
   4   6  11        4.84        5.70      1.80 o
   5   6  11       67.43       70.16      3.73 o
   6   6  11        6.97        8.36      2.05 o
   7   6  11        4.34       -0.55      2.67 o
   8   6  11        2.83        2.10      1.64 o
   9   6  11        0.09       -4.20      7.18 o
  10   6  11        1.53       -5.80      5.80 o
 -11   7  11        8.62        5.33      6.72 o
 -10   7  11        3.95        7.32      6.19 o
  -9   7  11        5.07        8.47      6.24 o
  -8   7  11        5.03        5.34      2.96 o
  -7   7  11        0.22        0.37      1.25 o
  -6   7  11        0.88        2.74      1.44 o
  -5   7  11       34.70       33.97      2.26 o
  -4   7  11        0.23        0.14      1.40 o
  -3   7  11        9.16        8.05      1.71 o
  -2   7  11       28.48       28.84      2.21 o
  -1   7  11       82.75       80.90      2.78 o
   0   7  11       23.26       21.08      1.84 o
   1   7  11        1.16        1.14      0.99 o
   2   7  11        0.11        1.23      1.13 o
   3   7  11       13.36       12.83      1.77 o
   4   7  11       15.89       17.37      2.50 o
   5   7  11       12.26        9.10      2.06 o
   6   7  11        7.24        6.09      2.04 o
   7   7  11       21.80       21.41      2.58 o
   8   7  11        4.15       -1.11      2.81 o
   9   7  11        0.41        2.10      1.79 o
 -10   8  11        0.22       -1.51      6.51 o
  -9   8  11       15.22       23.22      4.49 o
  -8   8  11        3.79        2.36      3.52 o
  -7   8  11       24.00       32.02      2.19 o
  -6   8  11        8.85        8.42      2.45 o
  -5   8  11        9.28        9.72      2.29 o
  -4   8  11       12.90       12.00      2.07 o
  -3   8  11       16.90       13.91      2.13 o
  -2   8  11        2.13        1.09      1.54 o
  -1   8  11        8.49        9.49      1.68 o
   0   8  11        7.07        6.25      1.41 o
   1   8  11        1.92        2.24      2.41 o
   2   8  11        0.19       -2.31      2.31 o
   3   8  11        4.32        1.94      1.41 o
   4   8  11        0.08       -0.60      1.97 o
   5   8  11        0.57        0.09      2.17 o
   6   8  11        8.59        6.35      2.22 o
   7   8  11        0.38       -1.89      1.89 o
   8   8  11        3.89        5.03      2.70 o
  -9   9  11        1.72        6.94      7.75 o
  -8   9  11        0.47        2.38      3.72 o
  -7   9  11       13.03       13.92      3.22 o
  -6   9  11        5.32        8.25      2.72 o
  -5   9  11        1.21        2.00      1.92 o
  -4   9  11        6.30        5.69      1.99 o
  -3   9  11        0.95       -1.65      1.65 o
  -2   9  11        6.32        4.75      2.11 o
  -1   9  11        5.34        3.85      1.50 o
   0   9  11        0.36        1.34      4.78 o
   1   9  11        0.44        2.59      3.13 o
   2   9  11        9.03        6.32      3.59 o
   3   9  11       28.59       38.27      6.12 o
   4   9  11        0.49       -0.98      1.51 o
   5   9  11        6.67        6.70      2.44 o
   6   9  11        1.05        5.86      2.67 o
   7   9  11        0.85       -2.17      2.17 o
  -7  10  11        5.67       10.80      2.92 o
  -6  10  11        0.48        1.03      2.48 o
  -5  10  11       14.97       18.08      3.11 o
  -4  10  11        0.04       -0.58      1.90 o
  -3  10  11       27.84       24.99      3.44 o
  -2  10  11        2.77        2.92      1.65 o
  -1  10  11        0.56       -1.19      5.65 o
   0  10  11        1.05        6.21      3.32 o
   1  10  11        6.09        4.09      3.53 o
   2  10  11        0.17       -0.58      4.55 o
   3  10  11       22.46       18.49      5.26 o
   4  10  11        0.04        2.82      3.49 o
   5  10  11        0.11       -0.89      3.89 o
  -5  11  11        0.72        3.08      2.31 o
  -4  11  11        4.75        8.97      2.55 o
  -3  11  11        8.99       17.72      3.15 o
  -2  11  11        5.84        4.76      4.12 o
  -1  11  11        0.02        5.58      3.44 o
   0  11  11        1.51        6.34      3.66 o
   1  11  11        0.66        0.68      3.85 o
   2  11  11        0.52        3.34      3.83 o
   3  11  11        8.29        4.01      4.11 o
 -14   0  12       23.64       27.54      6.62 o
 -12   0  12        6.91        2.15      4.14 o
 -10   0  12        1.69        2.64      3.60 o
  -8   0  12      866.77      723.60     23.13 o
  -6   0  12        5.91        6.29      3.77 o
  -4   0  12      308.05      295.66      6.66 o
  -2   0  12       43.49       45.85      1.63 o
   0   0  12      304.86      277.45      4.16 o
   2   0  12        0.13       -0.47      0.85 o
   4   0  12      658.43      781.17      9.67 o
   6   0  12       41.84       32.00      3.45 o
   8   0  12       35.02       51.54      7.69 o
  10   0  12        0.11       -4.14      4.14 o
  12   0  12        0.00       -3.98      5.70 o
 -14   1  12      231.71      285.77     24.80 o
 -13   1  12        0.07        1.13      3.05 o
 -12   1  12       35.50       45.53      4.31 o
 -11   1  12        1.43        3.39      2.70 o
 -10   1  12        3.97        8.63      2.87 o
  -9   1  12       21.26       26.54      3.53 o
  -8   1  12       46.52       40.44      7.77 o
  -7   1  12        0.48        1.44      2.45 o
  -6   1  12        0.14       -1.57      1.57 o
  -5   1  12       18.08       22.41      1.72 o
  -4   1  12      831.06      799.48     10.56 o
  -3   1  12        0.01       -0.28      0.89 o
  -2   1  12      251.10      283.17      3.80 o
  -1   1  12        0.44        0.58      0.47 o
   0   1  12       20.16       22.17      0.97 o
   1   1  12       54.90       59.36      1.44 o
   2   1  12      606.12      602.02      4.92 o
   3   1  12       46.04       58.88      1.56 o
   4   1  12       69.79       72.16      1.78 o
   5   1  12        4.85        2.25      0.79 o
   6   1  12        1.23        0.96      1.02 o
   7   1  12        3.45        1.14      2.15 o
   8   1  12        0.00        4.42      2.85 o
   9   1  12        0.02       -1.61      3.85 o
  10   1  12        2.85        0.04      4.17 o
  11   1  12        1.35       -3.41      7.75 o
  12   1  12        3.64        1.24      4.24 o
 -13   2  12        5.82        6.83      5.11 o
 -12   2  12       17.10       25.99      3.90 o
 -11   2  12        0.06       -2.39      2.39 o
 -10   2  12        1.91        1.11      2.47 o
  -9   2  12        2.26       -0.41      2.39 o
  -8   2  12      347.34      290.63      9.25 o
  -7   2  12        3.71        1.95      2.51 o
  -6   2  12        0.50       -0.26      2.38 o
  -5   2  12      222.61      211.71      6.15 o
  -4   2  12      295.27      286.82      5.51 o
  -3   2  12       16.17       15.26      1.14 o
  -2   2  12       58.53       56.11      1.60 o
  -1   2  12       11.13        8.07      0.82 o
   0   2  12        4.51        3.18      0.70 o
   1   2  12      260.87      250.84      2.95 o
   2   2  12       12.60       10.61      0.87 o
   3   2  12       18.93       24.75      1.20 o
   4   2  12      401.80      418.87      4.58 o
   5   2  12      149.54      141.19      3.20 o
   6   2  12       16.01       15.29      1.57 o
   7   2  12       17.06       15.20      2.27 o
   8   2  12       10.26       12.60      4.78 o
   9   2  12        0.42       -0.68      2.97 o
  10   2  12        6.28        5.61      4.25 o
  11   2  12        2.04        1.26      3.90 o
 -13   3  12       24.20       19.58      6.78 o
 -12   3  12        1.40       -4.30      4.36 o
 -11   3  12       44.81       50.40      4.38 o
 -10   3  12        0.04        3.04      2.46 o
  -9   3  12        0.08       -1.43      2.39 o
  -8   3  12      100.17       75.23      4.89 o
  -7   3  12       39.04       37.21      3.77 o
  -6   3  12      264.25      250.08      6.84 o
  -5   3  12      113.86       96.95      4.65 o
  -4   3  12      743.54      743.61     11.43 o
  -3   3  12       19.56       24.26      1.31 o
  -2   3  12       47.18       50.14      1.59 o
  -1   3  12       56.75       48.70      1.59 o
   0   3  12        0.17        1.18      0.63 o
   1   3  12        0.70        0.03      0.64 o
   2   3  12      293.19      280.88      3.55 o
   3   3  12      106.18      117.52      2.25 o
   4   3  12        6.57       10.28      1.59 o
   5   3  12       24.82       28.06      1.84 o
   6   3  12        3.29        2.99      1.43 o
   7   3  12        3.82        0.86      1.30 o
   8   3  12        2.33       -0.86      3.14 o
   9   3  12        0.06       -2.41      2.86 o
  10   3  12        2.36        0.61      3.44 o
  11   3  12        4.82        3.68      3.90 o
 -13   4  12        9.17       21.46      6.94 o
 -12   4  12        0.99       -2.90      5.06 o
 -11   4  12        0.00        0.50      2.64 o
 -10   4  12       14.17       18.74      3.27 o
  -9   4  12        1.91        0.54      2.43 o
  -8   4  12       13.93       13.96      6.83 o
  -7   4  12       18.89       14.95      3.11 o
  -6   4  12       41.11       39.44      4.27 o
  -5   4  12        0.31       -0.94      0.94 o
  -4   4  12        0.95        0.66      1.22 o
  -3   4  12       14.24       19.27      1.54 o
  -2   4  12       44.37       33.57      2.42 o
  -1   4  12        1.34        1.32      0.93 o
   0   4  12        0.06        0.43      0.70 o
   1   4  12       16.77       23.01      1.18 o
   2   4  12       53.08       52.84      1.63 o
   3   4  12       16.54       20.33      1.18 o
   4   4  12        5.68        3.18      1.52 o
   5   4  12      102.56      116.59      4.47 o
   6   4  12        7.98        6.17      1.89 o
   7   4  12        0.47        0.72      1.44 o
   8   4  12        4.95        4.59      1.25 o
   9   4  12        0.06       -2.19      3.01 o
  10   4  12       15.17       17.10      5.55 o
  11   4  12        1.16       -2.18      4.90 o
 -12   5  12        0.39       -5.43      5.43 o
 -11   5  12        0.27       -4.95      4.95 o
 -10   5  12        2.85        3.19      2.88 o
  -9   5  12       32.61       33.70      3.76 o
  -8   5  12       38.49       46.40      8.39 o
  -7   5  12        7.23        9.07      3.01 o
  -6   5  12      122.36      120.75      5.31 o
  -5   5  12       46.27       51.82      2.33 o
  -4   5  12       46.02       36.82      1.89 o
  -3   5  12        7.70        9.99      1.33 o
  -2   5  12       42.14       38.14      1.99 o
  -1   5  12       29.84       23.76      1.61 o
   0   5  12        2.57        0.98      1.18 o
   1   5  12       33.39       36.11      1.55 o
   2   5  12       28.70       31.34      1.36 o
   3   5  12       16.25       20.73      1.67 o
   4   5  12        5.33        2.95      1.58 o
   5   5  12      189.54      189.85      4.91 o
   6   5  12       30.41       29.63      2.52 o
   7   5  12       13.22       15.42      2.45 o
   8   5  12        1.77        2.13      1.51 o
   9   5  12        3.09        2.20      3.50 o
  10   5  12        0.18       -3.29      3.29 o
 -12   6  12        9.39       11.46      7.37 o
 -11   6  12        0.87        1.45      5.70 o
 -10   6  12        0.53       11.51      6.94 o
  -9   6  12        2.03        2.43      2.91 o
  -8   6  12        3.38        8.38      3.13 o
  -7   6  12        0.99        0.32      5.19 o
  -6   6  12      127.86      133.46      4.35 o
  -5   6  12        1.77       -1.18      1.31 o
  -4   6  12       35.33       38.18      2.17 o
  -3   6  12        0.11       -0.48      1.33 o
  -2   6  12        3.38        4.67      1.59 o
  -1   6  12      116.83       97.38      3.35 o
   0   6  12       56.15       57.37      2.20 o
   1   6  12       18.51       22.00      1.68 o
   2   6  12       20.48       18.79      1.25 o
   3   6  12        0.12       -1.88      1.88 o
   4   6  12        3.23        0.80      1.87 o
   5   6  12        3.21        5.74      1.84 o
   6   6  12       48.25       55.85      3.11 o
   7   6  12        3.65        4.31      2.27 o
   8   6  12        4.64        7.64      2.33 o
   9   6  12        0.53       -0.17      3.41 o
  10   6  12        2.15        1.15      4.62 o
 -11   7  12        0.88        4.68      6.83 o
 -10   7  12        0.07        0.11      6.72 o
  -9   7  12        1.59       -1.32      4.84 o
  -8   7  12        0.04       -1.08      6.70 o
  -7   7  12       22.91       22.21      4.04 o
  -6   7  12        0.12        2.81      1.58 o
  -5   7  12        4.97        8.18      1.74 o
  -4   7  12        1.78        1.12      1.49 o
  -3   7  12        2.73        5.68      1.92 o
  -2   7  12       39.75       33.51      2.63 o
  -1   7  12       27.54       22.94      1.93 o
   0   7  12        0.08        1.42      1.40 o
   1   7  12        0.11        0.24      1.07 o
   2   7  12        0.77        0.30      1.73 o
   3   7  12        0.03       -0.94      1.42 o
   4   7  12        0.06       -0.72      1.99 o
   5   7  12        0.61       -0.97      1.82 o
   6   7  12        8.38        7.42      2.40 o
   7   7  12        1.89        1.72      2.01 o
   8   7  12        5.11        6.00      2.45 o
   9   7  12        0.59       -0.73      3.21 o
 -10   8  12        0.52       -5.43      6.62 o
  -9   8  12        0.42        2.52      3.52 o
  -8   8  12        1.42       -2.55      3.22 o
  -7   8  12        8.54       16.57      2.65 o
  -6   8  12        0.17        0.92      1.81 o
  -5   8  12        7.97        6.59      2.16 o
  -4   8  12        6.05        7.82      1.80 o
  -3   8  12       35.36       39.34      2.87 o
  -2   8  12        1.20        1.17      1.79 o
  -1   8  12       34.70       28.18      2.20 o
   0   8  12        6.28        3.30      1.40 o
   1   8  12        1.22        0.28      2.45 o
   2   8  12       10.13       12.51      3.66 o
   3   8  12       56.76       53.68      2.79 o
   4   8  12        4.32        3.29      1.78 o
   5   8  12        0.01       -1.69      3.31 o
   6   8  12        8.72        9.50      2.31 o
   7   8  12        9.00       10.53      2.63 o
   8   8  12        1.44        3.34      2.59 o
  -8   9  12        4.80        2.59      3.85 o
  -7   9  12        0.48       -0.17      1.61 o
  -6   9  12        3.69        2.34      2.26 o
  -5   9  12        3.41        6.54      1.96 o
  -4   9  12       27.43       29.47      2.57 o
  -3   9  12        4.42        8.19      1.98 o
  -2   9  12        0.35       -0.53      1.86 o
  -1   9  12       17.18       14.80      1.85 o
   0   9  12        0.02       -0.47      2.83 o
   1   9  12        5.50       12.51      3.89 o
   2   9  12        6.06        4.24      3.57 o
   3   9  12        0.02        5.00      3.80 o
   4   9  12        0.31        1.80      1.72 o
   5   9  12        2.12       -0.77      2.31 o
   6   9  12        0.61        3.38      2.56 o
  -7  10  12        0.00        0.21      2.38 o
  -6  10  12       10.87       12.45      2.86 o
  -5  10  12        3.63        6.06      2.06 o
  -4  10  12        2.28        2.31      1.95 o
  -3  10  12        4.08        9.69      2.78 o
  -2  10  12       25.89       28.19      2.34 o
  -1  10  12        1.19       -1.63      2.98 o
   0  10  12        0.01        2.75      3.25 o
   1  10  12        5.47        8.76      3.71 o
   2  10  12        5.83        9.81      3.96 o
   3  10  12        0.14       -0.56      3.64 o
   4  10  12        1.94       -1.74      4.33 o
   5  10  12        3.82        5.77      2.25 o
  -4  11  12       17.76       23.43      3.52 o
  -3  11  12        0.36        2.19      3.28 o
  -2  11  12        4.70       11.15      3.88 o
  -1  11  12        0.70       -0.32      3.31 o
   0  11  12        0.13       -2.83      3.35 o
   1  11  12        0.25        0.53      4.07 o
   2  11  12       10.53       22.33      8.61 o
 -13   0  13      243.07      295.23     14.79 o
 -11   0  13       40.09       38.46      5.86 o
  -9   0  13       18.51       23.24      4.95 o
  -7   0  13       54.92       38.41      5.54 o
  -5   0  13     1137.44     1109.85     28.73 o
  -3   0  13      127.63      125.14      5.31 o
  -1   0  13       61.76       72.65      2.21 o
   1   0  13        4.91        3.42      1.06 o
   3   0  13        1.22       -0.35      1.18 o
   5   0  13      619.94      658.97      9.46 o
   7   0  13       50.84       51.91      8.12 o
   9   0  13        0.10       -4.79      4.79 o
  11   0  13        0.09       -3.82      5.06 o
 -13   1  13       30.24       42.04      4.88 o
 -12   1  13        1.54       -2.27      2.90 o
 -11   1  13        4.21        5.89      2.99 o
 -10   1  13       10.19       10.98      3.15 o
  -9   1  13        0.21       -1.23      2.41 o
  -8   1  13       18.12       13.72      5.70 o
  -7   1  13       61.96       48.86      6.97 o
  -6   1  13        1.26        0.15      2.53 o
  -5   1  13       55.68       69.17      3.97 o
  -4   1  13       20.85       16.54      2.17 o
  -3   1  13        1.17       -0.98      0.98 o
  -2   1  13       52.37       55.67      1.73 o
  -1   1  13        7.18        9.09      0.80 o
   0   1  13       11.24        9.59      0.83 o
   1   1  13       20.80       20.75      1.13 o
   2   1  13       50.98       58.21      1.46 o
   3   1  13       12.08        6.70      1.02 o
   4   1  13        0.04       -0.08      0.87 o
   5   1  13        8.84        6.69      0.94 o
   6   1  13       10.63       11.41      1.40 o
   7   1  13       15.38       17.67      4.06 o
   8   1  13        0.25        1.11      2.91 o
   9   1  13        3.37        0.97      3.45 o
  10   1  13        0.18        0.41      3.77 o
  11   1  13        0.62       -1.23      4.81 o
 -13   2  13       26.24       38.91      4.69 o
 -12   2  13        3.86        8.19      3.31 o
 -11   2  13        7.56       14.53      3.28 o
 -10   2  13        0.37       -2.43      4.84 o
  -9   2  13        4.69        4.43      2.70 o
  -8   2  13       21.77       12.94      3.17 o
  -7   2  13      167.99      152.87      8.71 o
  -6   2  13        5.36        3.74      2.68 o
  -5   2  13      134.99      147.43      5.44 o
  -4   2  13     2231.38     2201.45     32.29 o
  -3   2  13       22.07       24.06      1.42 o
  -2   2  13       83.22       91.55      2.06 o
  -1   2  13       16.55       13.52      0.96 o
   0   2  13       17.80       15.24      0.96 o
   1   2  13       86.02       72.16      1.72 o
   2   2  13       25.62       23.04      1.24 o
   3   2  13       57.60       58.87      1.87 o
   4   2  13       51.16       66.54      1.89 o
   5   2  13       61.45       72.70      2.50 o
   6   2  13        8.88        5.86      1.52 o
   7   2  13        2.69        0.68      1.08 o
   8   2  13       15.57       17.61      3.68 o
   9   2  13        1.10        2.05      3.05 o
  10   2  13        0.55       -2.58      5.76 o
  11   2  13        0.32       -0.88      3.79 o
 -13   3  13        7.76        1.61      5.76 o
 -12   3  13       12.48       17.11      3.57 o
 -11   3  13        9.61       12.05      3.22 o
 -10   3  13       30.71       26.68      3.68 o
  -9   3  13        0.25        1.25      2.64 o
  -8   3  13        7.94       11.30      3.25 o
  -7   3  13       58.54       58.18      7.24 o
  -6   3  13       17.05       17.79      2.64 o
  -5   3  13       23.33       23.24      2.88 o
  -4   3  13       82.58       88.62      2.64 o
  -3   3  13       20.88       18.68      1.39 o
  -2   3  13       32.83       30.31      1.73 o
  -1   3  13        3.64        5.40      1.13 o
   0   3  13       18.93       15.39      0.96 o
   1   3  13       21.81       24.79      1.37 o
   2   3  13       19.31       14.26      1.13 o
   3   3  13        0.61       -0.93      0.93 o
   4   3  13       89.83       74.26      2.36 o
   5   3  13      102.06       81.81      3.01 o
   6   3  13       14.09       14.39      1.88 o
   7   3  13        3.71        5.35      1.49 o
   8   3  13        6.22        8.57      3.36 o
   9   3  13        4.87        5.11      3.37 o
  10   3  13        0.91        3.34      3.99 o
  11   3  13        2.50        1.08      3.80 o
 -12   4  13        1.14        2.42      5.00 o
 -11   4  13       12.26       16.33      3.42 o
 -10   4  13       25.66       35.32      8.74 o
  -9   4  13       25.84       24.66      3.64 o
  -8   4  13       10.18       10.59      3.04 o
  -7   4  13        0.78        5.11      2.82 o
  -6   4  13      158.29      155.21      5.83 o
  -5   4  13       12.88       11.95      2.03 o
  -4   4  13      499.44      490.32      7.67 o
  -3   4  13        4.43        1.93      1.15 o
  -2   4  13       10.88       10.98      1.34 o
  -1   4  13       28.13       17.79      1.71 o
   0   4  13        7.85       10.71      1.34 o
   1   4  13       22.42       26.63      1.34 o
   2   4  13        2.01        1.19      0.86 o
   3   4  13       51.77       40.69      1.55 o
   4   4  13       90.37       91.41      3.14 o
   5   4  13      136.60      135.24      4.09 o
   6   4  13        0.62        1.06      1.92 o
   7   4  13        1.15        2.50      1.52 o
   8   4  13       10.30       14.46      1.73 o
   9   4  13        0.06        0.20      3.19 o
  10   4  13        0.10       -1.77      3.34 o
 -12   5  13        0.21       -1.13      5.38 o
 -11   5  13        0.09       -0.91      5.65 o
 -10   5  13       37.46       54.22      5.38 o
  -9   5  13        0.03       -0.27      3.66 o
  -8   5  13       25.05       22.76      3.67 o
  -7   5  13       12.57        6.84      3.06 o
  -6   5  13       54.08       55.75      4.05 o
  -5   5  13      100.17       92.36      2.94 o
  -4   5  13       88.32       85.76      3.06 o
  -3   5  13        9.03        8.05      1.40 o
  -2   5  13       95.87       87.26      3.15 o
  -1   5  13       89.41       77.54      2.75 o
   0   5  13        1.50        0.41      1.08 o
   1   5  13       16.24       11.18      1.06 o
   2   5  13       30.61       29.68      1.36 o
   3   5  13        0.00        0.73      1.18 o
   4   5  13        0.60        0.52      1.76 o
   5   5  13        1.18        2.59      1.78 o
   6   5  13       30.31       27.62      2.55 o
   7   5  13        3.15       -0.08      2.08 o
   8   5  13        8.91       13.76      1.88 o
   9   5  13        0.54        4.65      4.22 o
  10   5  13        5.05        5.68      3.90 o
 -11   6  13        1.06       -2.47      5.76 o
 -10   6  13       41.34       47.07     10.44 o
  -9   6  13        0.39        2.57      3.23 o
  -8   6  13        2.31        4.51      4.98 o
  -7   6  13       55.49       58.09      5.17 o
  -6   6  13        0.03        1.14      1.13 o
  -5   6  13       93.21       94.47      4.05 o
  -4   6  13        3.38        3.04      1.29 o
  -3   6  13       13.77       13.28      2.13 o
  -2   6  13        1.02        0.17      1.42 o
  -1   6  13       15.02       13.62      1.91 o
   0   6  13       23.07       19.68      1.69 o
   1   6  13       10.79       17.23      1.66 o
   2   6  13        7.19       14.10      1.06 o
   3   6  13        0.78        1.64      1.43 o
   4   6  13       29.64       21.18      2.64 o
   5   6  13       28.52       30.45      2.60 o
   6   6  13        2.61        2.18      1.94 o
   7   6  13        6.80        6.80      2.38 o
   8   6  13        0.01       -0.47      2.14 o
   9   6  13        1.30        5.69      5.27 o
 -10   7  13        6.54        9.63      7.15 o
  -9   7  13        3.10        6.52      4.33 o
  -8   7  13        5.17       -0.02      3.03 o
  -7   7  13        3.29       10.39      3.72 o
  -6   7  13        2.87        3.70      1.46 o
  -5   7  13        3.43        2.05      2.51 o
  -4   7  13        0.06        3.67      1.62 o
  -3   7  13        1.51        1.47      1.64 o
  -2   7  13       19.29       16.34      2.55 o
  -1   7  13       77.00       53.20      2.83 o
   0   7  13       17.81       17.44      1.89 o
   1   7  13       44.43       42.63      3.48 o
   2   7  13        0.55       -1.09      2.09 o
   3   7  13       17.13       18.12      1.94 o
   4   7  13        7.23        7.58      2.31 o
   5   7  13        1.25       -1.57      2.26 o
   6   7  13        0.02       -1.85      1.85 o
   7   7  13       16.98       15.45      2.54 o
   8   7  13        0.48        5.07      2.36 o
  -9   8  13        0.04       -0.76      4.90 o
  -8   8  13        2.14        4.83      3.58 o
  -7   8  13        7.36        9.02      2.98 o
  -6   8  13       51.00       54.67      3.01 o
  -5   8  13       17.47       16.01      2.48 o
  -4   8  13        1.64        2.34      1.68 o
  -3   8  13       10.90        9.61      1.96 o
  -2   8  13        5.83        7.65      1.86 o
  -1   8  13       13.10        7.95      2.13 o
   0   8  13        8.16        9.77      1.58 o
   1   8  13        1.60        6.88      3.22 o
   2   8  13        0.25       -2.57      3.01 o
   3   8  13       25.54       27.76      2.26 o
   4   8  13        1.06       -1.76      1.76 o
   5   8  13        0.04       -0.91      2.32 o
   6   8  13        0.21       -0.80      2.10 o
   7   8  13        3.91        3.85      2.28 o
  -8   9  13        8.06       20.08      6.48 o
  -7   9  13        1.97        2.90      2.53 o
  -6   9  13        0.03        0.85      2.28 o
  -5   9  13        3.56        5.31      2.27 o
  -4   9  13        1.99        2.61      1.87 o
  -3   9  13       54.67       54.18      3.15 o
  -2   9  13       16.54       14.60      2.47 o
  -1   9  13        2.01        0.94      1.48 o
   0   9  13        0.49        6.00      3.45 o
   1   9  13        0.78        1.62      3.35 o
   2   9  13        0.13        0.82      3.52 o
   3   9  13        8.08        6.74      3.84 o
   4   9  13        2.70       -0.29      4.16 o
   5   9  13        5.97        5.59      2.55 o
   6   9  13        3.07        3.69      2.55 o
  -6  10  13        0.10       -2.19      2.19 o
  -5  10  13        2.93        4.72      2.00 o
  -4  10  13        2.93        4.69      2.03 o
  -3  10  13        0.86        3.99      2.23 o
  -2  10  13        3.95        7.01      3.21 o
  -1  10  13        0.21        6.79      3.57 o
   0  10  13        0.13       -0.58      3.17 o
   1  10  13        0.92        3.35      3.49 o
   2  10  13        0.31        4.75      3.87 o
   3  10  13       48.74       61.79      6.34 o
   4  10  13        0.60       -4.28      4.28 o
 -12   0  14        1.66        0.54      4.57 o
 -10   0  14        1.77       -0.16      3.71 o
  -8   0  14      110.05      109.10      8.55 o
  -6   0  14        2.95        1.88      3.77 o
  -4   0  14     2380.53     2314.05     42.13 o
  -2   0  14      252.85      250.81      4.60 o
   0   0  14       39.40       39.75      2.06 o
   2   0  14      121.73      128.71      3.75 o
   4   0  14       44.77       60.77      2.48 o
   6   0  14       57.12       47.98      3.46 o
   8   0  14       22.42       28.73      7.05 o
  10   0  14        1.64       -1.72      5.43 o
 -13   1  14        0.01        4.11      6.13 o
 -12   1  14       16.16       16.60      3.77 o
 -11   1  14        1.24        0.83      3.28 o
 -10   1  14       28.17       26.65      5.76 o
  -9   1  14        3.54        8.25      7.02 o
  -8   1  14        2.38        2.17      4.28 o
  -7   1  14        0.25       -0.23      2.77 o
  -6   1  14        5.46        2.80      2.83 o
  -5   1  14        3.80        0.25      2.27 o
  -4   1  14       14.65       19.96      2.53 o
  -3   1  14       59.17       55.02      3.22 o
  -2   1  14        0.33       -0.91      0.91 o
  -1   1  14       32.10       29.21      1.19 o
   0   1  14       13.32       11.15      1.01 o
   1   1  14       17.89       23.28      1.25 o
   2   1  14        5.28        2.34      0.88 o
   3   1  14       21.65       20.97      1.32 o
   4   1  14        1.93        6.98      1.05 o
   5   1  14       63.19       61.92      1.96 o
   6   1  14       83.58       79.59      2.77 o
   7   1  14        2.85        0.82      2.40 o
   8   1  14       19.99        8.64      5.43 o
   9   1  14        1.19       -0.02      3.95 o
  10   1  14        1.05       -1.59      4.65 o
  11   1  14        1.10        3.91      4.56 o
 -13   2  14      153.23      207.19     11.86 o
 -12   2  14        4.86        0.50      3.22 o
 -11   2  14        4.20        6.74      5.65 o
 -10   2  14        3.58        3.65      5.41 o
  -9   2  14        6.90        4.84      2.95 o
  -8   2  14        2.69        0.60      2.61 o
  -7   2  14      123.46      116.12      6.30 o
  -6   2  14        9.26       10.16      3.02 o
  -5   2  14       71.04       74.15      4.15 o
  -4   2  14      289.73      281.58      7.88 o
  -3   2  14       14.61       15.83      1.33 o
  -2   2  14       84.93       86.08      2.36 o
  -1   2  14      134.11      119.32      2.31 o
   0   2  14       11.11        8.68      0.96 o
   1   2  14        7.53        6.02      0.97 o
   2   2  14        3.63        1.73      0.94 o
   3   2  14       31.68       26.40      1.49 o
   4   2  14       37.32       35.82      1.68 o
   5   2  14      116.63      159.24      3.64 o
   6   2  14       47.24       42.48      2.41 o
   7   2  14        1.67        0.66      1.16 o
   8   2  14        2.79       -0.11      3.87 o
   9   2  14        0.58        4.26      4.12 o
  10   2  14        0.21       -3.16      3.77 o
 -12   3  14        2.28        7.93      4.28 o
 -11   3  14        5.10       11.62      3.40 o
 -10   3  14        0.13        1.48      2.81 o
  -9   3  14        0.01        0.82      2.72 o
  -8   3  14       15.73       14.84      3.40 o
  -7   3  14       78.55       74.95      5.30 o
  -6   3  14       26.50       21.89      5.68 o
  -5   3  14       42.20       39.82      3.42 o
  -4   3  14      191.20      185.82      3.71 o
  -3   3  14        0.03       -1.03      1.03 o
  -2   3  14       48.61       41.04      1.85 o
  -1   3  14        3.96        2.49      1.11 o
   0   3  14       21.06       16.47      1.17 o
   1   3  14        6.30        6.57      0.97 o
   2   3  14        0.28        0.47      0.83 o
   3   3  14        2.48        3.84      1.09 o
   4   3  14       22.99       24.83      1.38 o
   5   3  14       94.50       89.72      3.24 o
   6   3  14       17.74       23.44      2.62 o
   7   3  14        3.31        3.15      1.48 o
   8   3  14        7.23       12.06      3.69 o
   9   3  14        0.74       -3.13      3.13 o
  10   3  14        1.85       -2.95      3.76 o
 -12   4  14        0.23       -1.99      5.27 o
 -11   4  14        0.17        0.35      2.98 o
 -10   4  14      129.74      147.52      7.14 o
  -9   4  14        3.07        4.01      2.99 o
  -8   4  14        4.96        2.73      2.83 o
  -7   4  14       25.03       21.96      3.86 o
  -6   4  14       64.10       68.06      4.25 o
  -5   4  14      147.34      132.21      5.64 o
  -4   4  14      112.92      119.48      3.38 o
  -3   4  14       13.50       13.60      1.50 o
  -2   4  14        2.77        1.70      1.28 o
  -1   4  14       57.93       51.32      2.41 o
   0   4  14        3.57        0.47      1.25 o
   1   4  14        6.95        7.87      1.07 o
   2   4  14       25.13       21.12      1.32 o
   3   4  14        1.26        3.36      1.01 o
   4   4  14       66.49       58.18      2.73 o
   5   4  14        0.97        3.21      1.80 o
   6   4  14       48.94       53.77      3.41 o
   7   4  14        8.29        7.20      1.81 o
   8   4  14        3.63        3.05      1.55 o
   9   4  14        1.62        0.24      3.31 o
  10   4  14        0.15       -3.47      3.47 o
 -11   5  14       31.83       40.19      8.61 o
 -10   5  14       66.16       93.10      9.66 o
  -9   5  14        0.99        1.96      4.03 o
  -8   5  14        0.38       -2.53      2.53 o
  -7   5  14       17.96        9.48      3.33 o
  -6   5  14       52.79       62.48      4.29 o
  -5   5  14       24.98       24.80      1.77 o
  -4   5  14       62.70       57.07      2.59 o
  -3   5  14        0.01       -0.43      1.14 o
  -2   5  14        5.33        4.60      1.58 o
  -1   5  14       41.23       38.59      2.43 o
   0   5  14       13.35       14.90      1.76 o
   1   5  14       10.37       11.22      1.23 o
   2   5  14        8.41        7.45      1.04 o
   3   5  14       23.18       22.58      1.99 o
   4   5  14        0.65        1.70      2.06 o
   5   5  14        1.41        3.46      1.88 o
   6   5  14        0.48       -0.08      1.89 o
   7   5  14       20.94       20.74      2.83 o
   8   5  14        1.24       -0.59      1.69 o
   9   5  14        1.04        1.50      3.94 o
 -11   6  14        0.02       -4.47      6.03 o
 -10   6  14       12.27       24.55      6.27 o
  -9   6  14        1.38       -1.07      5.73 o
  -8   6  14        1.18        7.88      3.34 o
  -7   6  14        2.06        3.12      3.24 o
  -6   6  14        2.02        0.33      3.93 o
  -5   6  14       67.53       62.14      3.25 o
  -4   6  14       14.42       15.46      1.89 o
  -3   6  14        1.94        2.82      1.55 o
  -2   6  14        2.03        2.03      1.57 o
  -1   6  14        3.90        1.95      1.58 o
   0   6  14       33.78       25.05      2.53 o
   1   6  14        6.66        6.82      1.47 o
   2   6  14        3.33        2.01      0.91 o
   3   6  14        1.40       -1.44      1.44 o
   4   6  14        9.50        8.89      2.37 o
   5   6  14       30.91       23.89      2.54 o
   6   6  14        5.84        4.67      2.42 o
   7   6  14        3.18       -1.29      2.18 o
   8   6  14       12.79       11.77      2.87 o
 -10   7  14       40.70       52.99     10.38 o
  -9   7  14        0.42       -0.49      3.49 o
  -8   7  14        9.75       13.83      5.08 o
  -7   7  14       11.02       11.92      3.88 o
  -6   7  14      110.16      112.15      3.43 o
  -5   7  14        3.97        3.18      1.95 o
  -4   7  14        4.11        2.49      1.87 o
  -3   7  14        2.56        1.92      1.55 o
  -2   7  14       34.08       26.15      2.37 o
  -1   7  14       14.83       11.93      2.22 o
   0   7  14        0.02       -1.38      1.38 o
   1   7  14       19.78       22.25      2.47 o
   2   7  14        1.69        2.04      2.99 o
   3   7  14        0.29       -1.15      1.62 o
   4   7  14        0.88        1.43      2.06 o
   5   7  14        5.04        3.27      2.42 o
   6   7  14        0.54       -2.15      2.15 o
   7   7  14        0.87       -2.05      2.05 o
   8   7  14        0.11       -0.88      4.16 o
  -9   8  14        7.39       14.64      6.48 o
  -8   8  14        0.86        2.58      6.64 o
  -7   8  14        2.35        4.36      3.89 o
  -6   8  14        3.55        4.84      2.60 o
  -5   8  14        2.64        2.82      2.07 o
  -4   8  14        0.20       -1.24      1.62 o
  -3   8  14        3.15        4.20      1.85 o
  -2   8  14        7.79        6.27      1.89 o
  -1   8  14        5.46        6.36      2.08 o
   0   8  14        4.60        4.01      1.50 o
   1   8  14        4.37        6.90      4.51 o
   2   8  14        0.05       -3.18      3.18 o
   3   8  14        8.27        9.58      6.29 o
   4   8  14        9.33        7.28      2.62 o
   5   8  14        0.22       -2.76      2.76 o
   6   8  14        0.48        2.86      2.61 o
  -7   9  14        0.46        0.70      2.44 o
  -6   9  14        6.50        7.51      2.65 o
  -5   9  14        0.16       -2.13      2.13 o
  -4   9  14        3.40        0.66      1.83 o
  -3   9  14        9.74        9.81      2.19 o
  -2   9  14       14.48       21.48      2.72 o
  -1   9  14        0.04       -0.06      1.57 o
   0   9  14        0.51       -2.65      2.99 o
   1   9  14        1.45        8.51      4.62 o
   2   9  14        2.84       15.08      4.27 o
   3   9  14        7.39       12.85      4.45 o
   4   9  14        5.79        1.35      3.95 o
   5   9  14        0.02       -0.34      1.82 o
  -5  10  14        1.23        3.21      2.13 o
  -4  10  14        4.83        3.47      2.08 o
  -3  10  14        7.67       14.94      2.76 o
  -2  10  14       14.93       14.52      3.92 o
  -1  10  14        2.60        3.03      3.60 o
   0  10  14        0.57        1.60      4.64 o
   1  10  14        2.40        5.80      3.79 o
   2  10  14        0.04        4.48      4.76 o
 -11   0  15        1.66       -1.18      4.09 o
  -9   0  15        2.27        4.20      4.36 o
  -7   0  15       44.91       44.97      6.56 o
  -5   0  15        0.39       -2.04      3.60 o
  -3   0  15      312.76      277.23      9.38 o
  -1   0  15       94.69       99.74      3.58 o
   1   0  15        1.47        1.45      1.15 o
   3   0  15       83.86       99.31      4.00 o
   5   0  15       48.54       58.80      2.72 o
   7   0  15        1.63       -1.18      5.11 o
   9   0  15        0.02        4.79      6.08 o
 -12   1  15        1.02        3.19      3.60 o
 -11   1  15        6.31        4.34      3.32 o
 -10   1  15        7.52        8.46      3.29 o
  -9   1  15       11.65       11.94      3.55 o
  -8   1  15        8.16       10.50      3.19 o
  -7   1  15      109.30       84.75      5.70 o
  -6   1  15        6.29        3.08      5.16 o
  -5   1  15        0.15        3.19      2.85 o
  -4   1  15        1.65        2.57      2.29 o
  -3   1  15      765.27      712.82     12.06 o
  -2   1  15       78.33       80.86      3.97 o
  -1   1  15       11.25       11.37      1.04 o
   0   1  15       20.40       22.67      1.24 o
   1   1  15        0.47        0.14      0.91 o
   2   1  15        7.03        4.12      1.18 o
   3   1  15       48.25       50.20      1.80 o
   4   1  15        3.90        8.23      1.21 o
   5   1  15      143.68      167.50      3.16 o
   6   1  15       32.15       25.07      1.84 o
   7   1  15       10.72        8.11      4.18 o
   8   1  15        0.16        3.49      4.01 o
   9   1  15       13.35       15.63      4.94 o
  10   1  15        0.00       -3.82      3.82 o
 -12   2  15       15.60       15.07      5.70 o
 -11   2  15       19.40       15.18      3.80 o
 -10   2  15       34.83       36.21      4.49 o
  -9   2  15        2.10        0.87      3.63 o
  -8   2  15        7.87       10.70      3.82 o
  -7   2  15        5.29        7.33      3.15 o
  -6   2  15        0.88        4.82      3.06 o
  -5   2  15       20.27       14.81      2.75 o
  -4   2  15      341.96      323.40      8.67 o
  -3   2  15      185.09      180.97      3.86 o
  -2   2  15       31.98       32.67      1.77 o
  -1   2  15      136.75      125.78      3.34 o
   0   2  15       24.57       22.05      1.29 o
   1   2  15        7.64        6.44      1.08 o
   2   2  15       20.36       18.14      1.20 o
   3   2  15       22.03       19.62      1.43 o
   4   2  15        2.05        1.99      1.51 o
   5   2  15        0.26        2.02      1.58 o
   6   2  15        5.68        9.99      1.75 o
   7   2  15       10.50       10.00      1.47 o
   8   2  15        1.07        0.65      5.57 o
   9   2  15        0.71        8.34      4.65 o
  10   2  15        0.00        4.90     11.89 o
 -12   3  15        7.37        2.60      3.58 o
 -11   3  15       28.94       42.63      7.07 o
 -10   3  15        6.90        6.70      5.92 o
  -9   3  15       25.47       36.65      4.37 o
  -8   3  15        1.84       -0.92      2.75 o
  -7   3  15       13.88       13.67      5.81 o
  -6   3  15       12.90       12.82      3.51 o
  -5   3  15        2.34        2.53      2.21 o
  -4   3  15       39.65       33.64      2.09 o
  -3   3  15      255.44      240.91      4.94 o
  -2   3  15        8.58       11.07      1.35 o
  -1   3  15       39.14       34.74      1.84 o
   0   3  15        0.27        0.23      0.86 o
   1   3  15        2.39        2.13      1.03 o
   2   3  15       19.33       16.10      1.18 o
   3   3  15        4.27        7.39      1.25 o
   4   3  15        1.13        1.84      0.98 o
   5   3  15       70.61       83.38      3.52 o
   6   3  15       43.85       42.86      3.14 o
   7   3  15        2.19        4.05      1.60 o
   8   3  15        0.02        1.31      5.13 o
   9   3  15        0.36       -3.90      3.90 o
  10   3  15        0.39        3.37      4.70 o
 -12   4  15        9.46        4.36      5.70 o
 -11   4  15        0.43        2.43      5.33 o
 -10   4  15       11.59       16.84      3.93 o
  -9   4  15        2.28        3.38      3.10 o
  -8   4  15        2.73        4.13      3.06 o
  -7   4  15       44.87       32.20      4.36 o
  -6   4  15        0.23       -4.44      4.44 o
  -5   4  15       80.51       76.34      7.01 o
  -4   4  15        5.41        3.97      1.39 o
  -3   4  15        0.70       -0.15      1.78 o
  -2   4  15        0.14       -0.17      1.17 o
  -1   4  15        3.51        1.39      1.37 o
   0   4  15       40.13       34.94      2.67 o
   1   4  15        0.47        0.07      0.99 o
   2   4  15        6.95        3.92      1.05 o
   3   4  15        2.04        1.29      1.10 o
   4   4  15        5.45        7.68      1.75 o
   5   4  15       94.54      105.51      3.92 o
   6   4  15       18.81       20.71      2.96 o
   7   4  15       32.58       33.92      4.52 o
   8   4  15        7.64        9.65      2.06 o
   9   4  15        0.46        3.20      3.55 o
 -11   5  15        1.13       -0.59      5.97 o
 -10   5  15        0.11       -2.47      5.94 o
  -9   5  15        3.94        1.15      3.19 o
  -8   5  15       11.40       10.31      5.25 o
  -7   5  15       26.49       24.38      4.26 o
  -6   5  15       77.88       61.24      5.59 o
  -5   5  15       67.45       67.37      2.54 o
  -4   5  15       23.35       24.51      1.99 o
  -3   5  15       73.97       79.09      3.60 o
  -2   5  15        0.04        0.63      1.74 o
  -1   5  15       12.85        8.65      1.77 o
   0   5  15       38.92       42.21      2.40 o
   1   5  15        9.61        7.45      1.55 o
   2   5  15        4.43        5.13      1.02 o
   3   5  15       14.74       12.97      1.84 o
   4   5  15        4.39        5.49      1.90 o
   5   5  15       35.29       35.39      2.78 o
   6   5  15        1.70        4.36      2.07 o
   7   5  15        0.97        0.39      2.14 o
   8   5  15        1.21       -0.08      1.74 o
   9   5  15        0.72       -2.17      3.58 o
 -10   6  15        0.88        6.48      3.61 o
  -9   6  15        1.83        5.88      5.89 o
  -8   6  15        0.41       -0.48      5.57 o
  -7   6  15        4.16        7.29      3.50 o
  -6   6  15       15.05       23.51      4.31 o
  -5   6  15       76.56       81.77      3.11 o
  -4   6  15       64.84       69.95      3.56 o
  -3   6  15        0.03       -0.12      1.54 o
  -2   6  15        0.08       -1.42      1.42 o
  -1   6  15        6.09        5.71      1.82 o
   0   6  15        1.07       -1.30      2.37 o
   1   6  15        1.11        3.13      1.48 o
   2   6  15        2.88        1.32      1.29 o
   3   6  15       12.34       12.25      1.95 o
   4   6  15        0.46        0.36      2.51 o
   5   6  15        5.24        5.56      2.17 o
   6   6  15        0.35        0.59      2.01 o
   7   6  15        1.73       -2.08      2.31 o
   8   6  15        0.30        1.51      4.37 o
  -9   7  15        0.02        4.69      3.89 o
  -8   7  15        1.87       -4.20      4.20 o
  -7   7  15       19.98       24.25      5.22 o
  -6   7  15        9.33       14.30      1.84 o
  -5   7  15       38.51       40.04      2.97 o
  -4   7  15        2.91        3.21      1.97 o
  -3   7  15        0.22       -1.56      1.56 o
  -2   7  15        0.53       -0.25      1.66 o
  -1   7  15        1.09        1.00      1.82 o
   0   7  15       29.96       31.61      2.82 o
   1   7  15        0.35        0.82      1.17 o
   2   7  15        4.21        0.34      3.21 o
   3   7  15       31.88       32.94      2.30 o
   4   7  15       21.08       24.08      2.92 o
   5   7  15        0.02       -0.10      3.29 o
   6   7  15        0.33       -1.94      1.94 o
   7   7  15        1.35        4.42      3.05 o
  -8   8  15        4.38        4.78      3.94 o
  -7   8  15        2.82        1.86      4.11 o
  -6   8  15        3.75        5.83      2.64 o
  -5   8  15        0.13        1.64      2.17 o
  -4   8  15        2.17        3.61      1.85 o
  -3   8  15        0.35        1.54      1.72 o
  -2   8  15       22.23       25.33      2.52 o
  -1   8  15        3.89        0.38      2.49 o
   0   8  15        5.10        1.16      1.52 o
   1   8  15        3.44        3.69      3.41 o
   2   8  15        3.61        0.44      3.31 o
   3   8  15        0.25        0.21      3.47 o
   4   8  15        3.42        3.49      1.74 o
   5   8  15        2.06        6.35      2.77 o
   6   8  15        0.73       -0.93      3.39 o
  -6   9  15        2.00        1.14      2.53 o
  -5   9  15        1.03       -2.09      2.09 o
  -4   9  15        0.18        2.31      1.91 o
  -3   9  15        1.28        1.36      1.90 o
  -2   9  15        0.36        1.58      2.12 o
  -1   9  15        2.74        5.92      1.77 o
   0   9  15        0.11       -1.99      3.25 o
   1   9  15        1.11       -3.24      3.24 o
   2   9  15        2.38        0.98      3.65 o
   3   9  15        0.00       -0.85      4.47 o
   4   9  15        5.83       10.02      4.35 o
  -3  10  15        9.96       11.95      2.73 o
  -2  10  15        3.40        5.12      3.96 o
  -1  10  15        1.89        0.38      6.80 o
   0  10  15        0.04        6.51      3.90 o
   1  10  15        0.15        1.56      6.13 o
 -12   0  16        2.10        1.72      5.70 o
 -10   0  16        6.87        1.34      4.57 o
  -8   0  16        0.43       -1.45      4.03 o
  -6   0  16       13.49       20.39      5.49 o
  -4   0  16       44.46       44.70      6.78 o
  -2   0  16        2.37       -1.48      1.48 o
   0   0  16       18.90       17.90      1.75 o
   2   0  16       34.59       30.99      2.36 o
   4   0  16      102.74      103.83      3.81 o
   6   0  16        4.42        3.46      1.29 o
   8   0  16        0.13        2.21      5.92 o
 -12   1  16      164.25      211.43     10.36 o
 -11   1  16        0.99        1.17      4.01 o
 -10   1  16        1.67        1.10      3.95 o
  -9   1  16        0.14       -0.61      2.86 o
  -8   1  16        1.35       -0.30      2.83 o
  -7   1  16       21.78       16.97      3.80 o
  -6   1  16      153.15      140.15      7.42 o
  -5   1  16        5.58        4.33      3.12 o
  -4   1  16      158.06      158.26      6.08 o
  -3   1  16      270.54      264.43      6.73 o
  -2   1  16        0.17       -0.28      1.41 o
  -1   1  16        2.18       -0.31      0.86 o
   0   1  16        5.09        5.53      1.05 o
   1   1  16        1.23       -0.75      0.92 o
   2   1  16        5.02        4.58      1.23 o
   3   1  16        1.06        2.57      1.20 o
   4   1  16        0.59        2.00      1.16 o
   5   1  16        3.92        4.78      1.20 o
   6   1  16       48.11       38.75      2.61 o
   7   1  16        1.39        0.27      3.91 o
   8   1  16        8.25        4.71      4.51 o
   9   1  16        4.76        6.32      4.77 o
 -12   2  16        2.33        2.04      5.08 o
 -11   2  16        1.20        3.19      3.39 o
 -10   2  16        6.44        3.13      3.18 o
  -9   2  16       74.36       96.43     12.83 o
  -8   2  16        3.48        7.35      3.29 o
  -7   2  16        8.46       12.16      3.52 o
  -6   2  16        0.05       -1.46      2.71 o
  -5   2  16       12.35       12.76      3.52 o
  -4   2  16      105.31      103.24      5.16 o
  -3   2  16       24.08       26.61      2.55 o
  -2   2  16      105.70      111.21      3.20 o
  -1   2  16        0.45        0.67      1.47 o
   0   2  16        3.06        5.09      1.11 o
   1   2  16        0.35       -1.01      1.01 o
   2   2  16        0.08       -0.18      1.13 o
   3   2  16        5.67        9.39      1.35 o
   4   2  16        6.53        5.99      1.23 o
   5   2  16       36.23       49.03      2.08 o
   6   2  16        3.82        7.57      1.73 o
   7   2  16        0.51        0.26      1.37 o
   8   2  16        3.35        1.92      4.46 o
   9   2  16        2.95        1.78      4.29 o
 -11   3  16        8.62        1.79      3.87 o
 -10   3  16        0.02        1.16      3.44 o
  -9   3  16        0.00        2.13      5.43 o
  -8   3  16        5.27        5.68      3.22 o
  -7   3  16        4.63        2.06      3.90 o
  -6   3  16       11.14       10.30      3.64 o
  -5   3  16        6.57        2.46      2.44 o
  -4   3  16      102.01      109.76      5.54 o
  -3   3  16      437.54      429.49      7.15 o
  -2   3  16        2.20        4.51      1.37 o
  -1   3  16       20.49       15.19      1.76 o
   0   3  16       30.22       31.64      1.52 o
   1   3  16        0.86       -1.01      1.01 o
   2   3  16        0.54        2.55      1.18 o
   3   3  16        1.38        0.60      1.16 o
   4   3  16        4.15        3.46      1.10 o
   5   3  16        7.80        8.43      2.06 o
   6   3  16       42.66       42.46      4.89 o
   7   3  16        0.73        9.68      3.60 o
   8   3  16        7.32        4.75      4.64 o
   9   3  16        5.07        5.06      5.49 o
 -11   4  16       20.47       30.30      4.84 o
 -10   4  16        6.19        7.22      3.56 o
  -9   4  16       56.85       67.77      5.78 o
  -8   4  16        2.11       -0.13      2.92 o
  -7   4  16        2.42       -1.14      2.90 o
  -6   4  16       13.99       26.57      4.31 o
  -5   4  16       38.63       41.71      3.93 o
  -4   4  16      140.05      150.80      4.08 o
  -3   4  16        0.10       -0.28      1.51 o
  -2   4  16       25.59       22.79      2.21 o
  -1   4  16       43.30       38.64      2.53 o
   0   4  16       20.15       21.83      2.05 o
   1   4  16        1.01       -0.98      0.98 o
   2   4  16        1.02        2.44      1.05 o
   3   4  16       10.72       13.33      1.46 o
   4   4  16        1.72        3.09      1.83 o
   5   4  16        4.71        4.71      2.00 o
   6   4  16        2.20       -0.01      2.24 o
   7   4  16       15.29       21.15      2.79 o
   8   4  16        1.61        3.95      1.89 o
 -10   5  16        0.21        3.98      3.36 o
  -9   5  16       49.02       70.10      6.05 o
  -8   5  16        2.73        8.17      3.54 o
  -7   5  16        7.39       10.14      3.62 o
  -6   5  16       27.96       29.08      4.56 o
  -5   5  16       10.33        8.74      1.65 o
  -4   5  16        0.66        0.29      1.49 o
  -3   5  16       16.09       11.11      2.19 o
  -2   5  16        0.00        0.05      1.53 o
  -1   5  16        8.34        4.70      1.69 o
   0   5  16        5.81        3.96      1.81 o
   1   5  16       15.28       12.74      2.29 o
   2   5  16        3.27        3.08      1.40 o
   3   5  16       17.21       14.48      2.28 o
   4   5  16        0.00        1.73      2.21 o
   5   5  16       25.83       25.98      2.69 o
   6   5  16       28.43       27.64      2.80 o
   7   5  16        0.58        0.04      2.28 o
   8   5  16        1.56        2.03      1.72 o
 -10   6  16        2.54        7.72      3.89 o
  -9   6  16        0.83        2.97      3.57 o
  -8   6  16        2.07        0.78      3.48 o
  -7   6  16        0.20        0.23      3.31 o
  -6   6  16        3.99        1.26      3.41 o
  -5   6  16        9.54       13.25      3.44 o
  -4   6  16       46.28       46.06      3.17 o
  -3   6  16        0.30       -1.33      1.58 o
  -2   6  16        0.04        0.34      1.63 o
  -1   6  16       23.25       22.89      2.35 o
   0   6  16       51.60       44.59      5.50 o
   1   6  16        4.95        3.81      1.57 o
   2   6  16        7.51        8.09      1.39 o
   3   6  16        0.46       -0.08      1.56 o
   4   6  16       29.13       30.12      3.91 o
   5   6  16        2.15        5.50      3.31 o
   6   6  16        0.22        2.64      2.14 o
   7   6  16        2.11        2.47      2.98 o
  -9   7  16        1.62       -0.62      3.67 o
  -8   7  16        0.30        2.92      3.83 o
  -7   7  16        0.06       -0.67      5.43 o
  -6   7  16       29.60       29.25      5.22 o
  -5   7  16        7.57       13.09      2.02 o
  -4   7  16       33.68       26.89      3.36 o
  -3   7  16        0.01       -1.21      1.80 o
  -2   7  16        2.35        4.58      1.87 o
  -1   7  16        0.18        2.68      2.00 o
   0   7  16        3.86        6.54      2.92 o
   1   7  16       10.67        7.55      1.97 o
   2   7  16        5.91       14.70      6.10 o
   3   7  16        0.41        0.01      2.05 o
   4   7  16        0.62        1.37      1.80 o
   5   7  16        0.84        3.32      2.50 o
   6   7  16        1.85        1.45      2.28 o
  -7   8  16        1.06        7.10      4.32 o
  -6   8  16        1.47       -0.61      1.45 o
  -5   8  16        3.45        4.18      2.42 o
  -4   8  16        0.18       -0.35      2.06 o
  -3   8  16        1.21        0.61      1.81 o
  -2   8  16       14.97       18.34      2.43 o
  -1   8  16        2.79        2.38      2.10 o
   0   8  16        0.15        3.18      1.65 o
   1   8  16        0.28        2.74      3.97 o
   2   8  16        7.68       11.18      3.97 o
   3   8  16        0.41       -2.37      5.21 o
   4   8  16       11.75       15.94      4.59 o
   5   8  16        1.15        1.67      3.89 o
  -5   9  16        1.33        4.43      2.62 o
  -4   9  16        0.61        1.88      1.88 o
  -3   9  16        4.27        4.45      2.14 o
  -2   9  16        6.02       10.28      2.59 o
  -1   9  16        4.61        9.02      2.35 o
   0   9  16        1.13       11.01      3.89 o
   1   9  16        1.27       -0.24      3.65 o
   2   9  16        0.37       -1.53      3.59 o
 -11   0  17        3.55        6.46      5.59 o
  -9   0  17       63.51       84.14      8.88 o
  -7   0  17        1.86        2.74      4.41 o
  -5   0  17       28.57       35.02      6.62 o
  -3   0  17       47.52       42.16      4.52 o
  -1   0  17        6.90        2.70      1.58 o
   1   0  17        1.35        0.46      1.65 o
   3   0  17        3.60        4.08      2.07 o
   5   0  17        0.34        2.84      1.67 o
   7   0  17        9.05       13.07      6.89 o
   9   0  17       13.66       11.78      7.21 o
 -11   1  17        0.12        0.41      6.19 o
 -10   1  17        2.91       -2.95      2.95 o
  -9   1  17        0.01       -2.23      3.01 o
  -8   1  17        0.34        1.68      4.25 o
  -7   1  17        9.86        7.31      4.36 o
  -6   1  17        8.22        6.32      3.42 o
  -5   1  17        2.35        6.06      3.29 o
  -4   1  17        2.87        3.84      3.21 o
  -3   1  17      150.04      125.22      5.77 o
  -2   1  17       18.32       19.56      1.62 o
  -1   1  17       18.08       16.12      1.27 o
   0   1  17       20.66       23.12      1.45 o
   1   1  17       17.53       16.87      1.38 o
   2   1  17        6.33        7.74      1.38 o
   3   1  17       54.18       52.56      2.22 o
   4   1  17        0.17       -1.10      1.16 o
   5   1  17       12.54       14.63      1.50 o
   6   1  17       18.41       15.45      2.58 o
   7   1  17        2.40        2.75      4.20 o
   8   1  17        2.73       -4.16      4.16 o
   9   1  17        6.11       17.40      5.46 o
 -11   2  17        0.26       -3.18      3.18 o
 -10   2  17        1.34        2.53      5.25 o
  -9   2  17       35.56       40.86      5.00 o
  -8   2  17        0.82       -2.72      3.00 o
  -7   2  17       13.48        7.69      3.50 o
  -6   2  17       33.29       29.96      6.00 o
  -5   2  17       11.50        8.31      3.55 o
  -4   2  17        0.24       -1.24      3.28 o
  -3   2  17        0.87        0.57      1.55 o
  -2   2  17       26.19       20.60      1.99 o
  -1   2  17       43.21       40.86      2.05 o
   0   2  17       19.23       20.34      1.46 o
   1   2  17        4.79        2.14      1.17 o
   2   2  17        0.41        0.07      1.18 o
   3   2  17        2.70        1.51      1.34 o
   4   2  17        0.64        0.44      1.12 o
   5   2  17        0.05        0.37      1.52 o
   6   2  17        2.20        4.14      2.52 o
   7   2  17       11.92       12.36      1.80 o
   8   2  17        0.00       -5.41      6.78 o
 -11   3  17        7.49       13.53      4.13 o
 -10   3  17        0.52       -0.41      3.04 o
  -9   3  17       55.43       75.06      6.19 o
  -8   3  17        0.00        0.42      3.23 o
  -7   3  17        3.60        5.25      3.23 o
  -6   3  17       48.82       48.90      5.20 o
  -5   3  17       16.89       20.43      4.06 o
  -4   3  17       11.57       14.55      3.14 o
  -3   3  17       27.51       29.72      2.10 o
  -2   3  17        7.41        9.86      1.74 o
  -1   3  17       39.38       35.46      2.28 o
   0   3  17       70.87       62.61      2.82 o
   1   3  17        0.05       -0.94      1.07 o
   2   3  17        0.01       -0.59      1.16 o
   3   3  17        6.27        9.37      1.40 o
   4   3  17        1.67        1.10      1.53 o
   5   3  17       23.93       21.08      3.00 o
   6   3  17        6.95       11.51      2.44 o
   7   3  17        2.66        2.81      1.84 o
   8   3  17        2.85        9.21      5.06 o
 -10   4  17       16.09       14.28      4.12 o
  -9   4  17       36.97       52.07      8.12 o
  -8   4  17        0.00       -1.42      3.19 o
  -7   4  17        2.30       -1.30      3.28 o
  -6   4  17       30.45       34.21      4.90 o
  -5   4  17        7.43        5.87      7.88 o
  -4   4  17        3.01        4.49      1.44 o
  -3   4  17       39.88       38.11      2.49 o
  -2   4  17        7.43        7.92      2.09 o
  -1   4  17        4.45        3.05      1.72 o
   0   4  17        8.41        5.04      1.67 o
   1   4  17        6.54        2.68      1.23 o
   2   4  17        2.04        1.94      1.28 o
   3   4  17        1.40        4.55      1.34 o
   4   4  17       28.22       29.03      2.63 o
   5   4  17        0.21        1.48      2.03 o
   6   4  17        1.81        2.89      2.36 o
   7   4  17        2.92        3.36      3.97 o
   8   4  17        3.44        7.45      1.89 o
 -10   5  17        0.68        1.98      3.58 o
  -9   5  17       24.09       28.74      4.77 o
  -8   5  17        1.79       -1.94      3.30 o
  -7   5  17        1.38        1.37      3.30 o
  -6   5  17        3.63       11.82      6.89 o
  -5   5  17        2.44       -1.41      3.28 o
  -4   5  17       54.44       58.94      2.85 o
  -3   5  17        5.11        3.68      2.05 o
  -2   5  17        0.80       -0.91      3.07 o
  -1   5  17        2.70        0.99      1.67 o
   0   5  17        0.42       -2.29      2.29 o
   1   5  17        9.14       11.44      2.51 o
   2   5  17        0.71       -0.88      1.02 o
   3   5  17        0.02        1.30      1.45 o
   4   5  17        0.91        1.57      2.33 o
   5   5  17       22.03       19.29      3.94 o
   6   5  17       11.47        8.95      2.37 o
   7   5  17        0.95       -0.04      2.39 o
  -9   6  17        9.02        9.21      5.51 o
  -8   6  17        0.18       -1.85      3.46 o
  -7   6  17        5.17        3.82      3.78 o
  -6   6  17        5.44        4.44      4.47 o
  -5   6  17      172.44      182.59      4.61 o
  -4   6  17        1.96        0.95      2.08 o
  -3   6  17        6.08        7.92      2.24 o
  -2   6  17        5.15        2.35      1.75 o
  -1   6  17        0.01        0.98      1.68 o
   0   6  17        9.92        9.58      2.28 o
   1   6  17        4.53        5.13      2.03 o
   2   6  17        7.98        9.49      1.61 o
   3   6  17        5.03        6.87      1.90 o
   4   6  17        6.30        2.92      2.45 o
   5   6  17        3.51        3.42      2.70 o
   6   6  17        4.42        6.35      2.38 o
  -8   7  17        3.17       -2.34      3.67 o
  -7   7  17        4.72        8.66      4.24 o
  -6   7  17        3.06        4.10      5.14 o
  -5   7  17        0.02        0.51      1.73 o
  -4   7  17       28.11       28.48      2.95 o
  -3   7  17        0.13        1.97      1.93 o
  -2   7  17        1.99        2.98      1.92 o
  -1   7  17        0.19        0.63      2.41 o
   0   7  17        0.75        1.69      2.05 o
   1   7  17        2.36        3.76      1.81 o
   2   7  17        1.72        7.11      3.85 o
   3   7  17        0.17        1.60      3.48 o
   4   7  17        2.82        5.02      1.93 o
   5   7  17        2.40        0.90      2.67 o
  -6   8  17        0.57        2.86      4.76 o
  -5   8  17       11.93        8.56      3.70 o
  -4   8  17        0.68       -2.14      2.14 o
  -3   8  17        0.31       -0.37      1.91 o
  -2   8  17       13.11       17.09      2.66 o
  -1   8  17        4.80        6.48      2.64 o
   0   8  17        0.84        2.35      1.70 o
   1   8  17        0.14       -3.21      3.21 o
   2   8  17        0.18        4.05      4.48 o
   3   8  17        0.93        2.14      3.83 o
  -3   9  17       10.13       15.70      2.52 o
  -2   9  17       21.84       20.32      3.01 o
  -1   9  17        9.99       13.02      3.62 o
   0   9  17        0.64       -3.31      5.54 o
 -10   0  18       16.04       21.20      6.19 o
  -8   0  18       19.62       24.69      6.29 o
  -6   0  18       26.76       28.78      6.62 o
  -4   0  18       11.53       16.19      5.86 o
  -2   0  18      270.17      252.24     10.04 o
   0   0  18       31.16       30.50      3.96 o
   2   0  18       13.31        9.30      2.20 o
   4   0  18        0.54        3.95      2.41 o
   6   0  18        0.55        1.31      4.68 o
   8   0  18        0.20       -5.76      5.76 o
 -11   1  18        0.00       -2.58      7.29 o
 -10   1  18        1.02       -3.23      3.23 o
  -9   1  18       10.88        7.66      3.82 o
  -8   1  18       10.42       12.56      3.88 o
  -7   1  18        0.32        4.05      3.32 o
  -6   1  18       15.46       17.35      9.12 o
  -5   1  18        6.50        4.26      3.58 o
  -4   1  18       12.86       18.19      4.28 o
  -3   1  18       82.18       76.01      5.96 o
  -2   1  18        0.77        0.59      1.19 o
  -1   1  18       26.54       26.79      1.58 o
   0   1  18       56.09       62.92      2.47 o
   1   1  18       13.55       17.56      1.76 o
   2   1  18        0.78        0.79      1.24 o
   3   1  18        1.17        2.79      1.32 o
   4   1  18        1.28        0.17      1.41 o
   5   1  18        0.76        3.05      1.36 o
   6   1  18        1.29        1.47      1.58 o
   7   1  18        2.38        4.34      4.39 o
   8   1  18        0.14       -1.31      4.61 o
 -11   2  18        1.59        4.61      4.65 o
 -10   2  18        2.67        4.20      6.08 o
  -9   2  18        3.78        9.29      3.96 o
  -8   2  18        4.83        5.51      5.06 o
  -7   2  18        1.95        1.57      5.00 o
  -6   2  18       37.33       31.50      4.81 o
  -5   2  18        2.22       -0.53      3.09 o
  -4   2  18        0.30       -2.99      2.99 o
  -3   2  18      173.93      190.95      7.39 o
  -2   2  18      214.82      194.85      6.22 o
  -1   2  18        4.06        3.92      1.57 o
   0   2  18       18.80       17.08      1.56 o
   1   2  18        3.57        1.49      1.19 o
   2   2  18        5.34        4.69      1.49 o
   3   2  18        1.00        2.64      1.48 o
   4   2  18        1.62       -0.48      1.20 o
   5   2  18        0.06        0.15      1.18 o
   6   2  18       16.38       14.77      2.97 o
   7   2  18        8.50        5.41      1.97 o
   8   2  18        1.47        2.15      4.64 o
 -10   3  18        6.43       10.24      4.02 o
  -9   3  18        1.33       -2.44      3.24 o
  -8   3  18        0.00       -3.19      3.19 o
  -7   3  18        5.39        7.26      4.01 o
  -6   3  18        1.09        1.31      3.28 o
  -5   3  18        4.72        7.58      3.77 o
  -4   3  18       25.81       24.52      3.70 o
  -3   3  18       24.75       15.70      1.86 o
  -2   3  18        2.70        1.55      1.60 o
  -1   3  18        0.10       -1.54      1.54 o
   0   3  18       11.89       11.42      1.87 o
   1   3  18        8.55       11.15      1.41 o
   2   3  18        0.01        0.53      1.50 o
   3   3  18        0.16        0.75      1.54 o
   4   3  18       10.38       12.12      1.40 o
   5   3  18        0.41       -0.32      1.94 o
   6   3  18       30.71       34.32      4.01 o
   7   3  18        4.98        6.34      1.93 o
 -10   4  18       17.40       24.55      7.29 o
  -9   4  18        0.02       -1.33      3.60 o
  -8   4  18       18.34       12.67      4.38 o
  -7   4  18        0.54        0.96      4.55 o
  -6   4  18        2.38        3.87      4.65 o
  -5   4  18       26.46       34.96      6.91 o
  -4   4  18       22.32       24.89      2.20 o
  -3   4  18        0.89        0.28      1.54 o
  -2   4  18       35.79       29.10      3.68 o
  -1   4  18        3.89       11.96      2.01 o
   0   4  18        0.01        2.47      1.82 o
   1   4  18        2.70        2.50      1.15 o
   2   4  18        6.11        8.87      1.51 o
   3   4  18        8.08        8.33      1.44 o
   4   4  18        1.94        1.75      1.99 o
   5   4  18        0.00        0.76      2.01 o
   6   4  18       32.70       43.10      4.33 o
   7   4  18        5.06        3.10      2.84 o
  -9   5  18        0.00        4.09      3.61 o
  -8   5  18        0.01        0.02      3.63 o
  -7   5  18        4.77        2.62      3.52 o
  -6   5  18        0.59        2.40      3.52 o
  -5   5  18       53.23       60.37      6.17 o
  -4   5  18       29.81       30.43      2.26 o
  -3   5  18        0.61        0.92      1.97 o
  -2   5  18       14.60       14.67      3.43 o
  -1   5  18        2.50        3.10      1.84 o
   0   5  18        5.86       10.45      2.08 o
   1   5  18        0.57        2.43      1.98 o
   2   5  18        0.10       -1.34      1.63 o
   3   5  18        0.12       -1.16      1.16 o
   4   5  18        9.08       13.18      2.71 o
   5   5  18        0.02        1.43      2.17 o
   6   5  18       21.66       20.25      2.75 o
  -8   6  18        0.58        2.03      3.64 o
  -7   6  18        0.13       -0.63      4.06 o
  -6   6  18        8.82       17.39      4.58 o
  -5   6  18        3.62        4.88      2.87 o
  -4   6  18       60.06       69.74      3.28 o
  -3   6  18       14.57        9.90      2.43 o
  -2   6  18        4.59        4.45      2.03 o
  -1   6  18        0.00        1.58      1.90 o
   0   6  18        0.04       -0.83      1.94 o
   1   6  18        5.38        5.95      2.18 o
   2   6  18        0.02        1.39      1.79 o
   3   6  18        0.15        0.95      3.55 o
   4   6  18        9.24       12.95      3.59 o
   5   6  18        1.61        2.76      2.63 o
  -7   7  18        1.57        0.55      3.86 o
  -6   7  18        0.39       -3.24      3.24 o
  -5   7  18        0.31        0.83      1.96 o
  -4   7  18        0.58        1.91      2.31 o
  -3   7  18       14.31       12.79      2.73 o
  -2   7  18       28.94       33.02      3.87 o
  -1   7  18        9.62       12.89      2.93 o
   0   7  18        0.63        2.03      2.01 o
   1   7  18        1.80        4.01      2.36 o
   2   7  18        1.86        3.54      4.77 o
   3   7  18        0.00        4.15      3.90 o
   4   7  18        0.08       -0.80      2.08 o
  -5   8  18        1.96       -0.15      2.34 o
  -4   8  18       12.88       13.85      3.24 o
  -3   8  18        5.67        7.53      2.19 o
  -2   8  18        0.09        3.20      2.07 o
  -1   8  18        4.54        5.60      2.51 o
   0   8  18        0.22        0.71      1.47 o
   1   8  18        0.27       -0.16      3.60 o
   2   8  18        0.47        6.58      3.86 o
  -9   0  19        0.67        0.54      4.84 o
  -7   0  19        5.36        0.97      4.30 o
  -5   0  19        0.62       -3.07      4.25 o
  -3   0  19       27.46       28.03      6.83 o
  -1   0  19       94.93       94.08      3.33 o
   1   0  19        0.45        0.51      2.27 o
   3   0  19        0.94        1.57      1.99 o
   5   0  19       10.05        9.74      2.82 o
   7   0  19        0.56        1.34      6.78 o
 -10   1  19        2.52        3.97      3.59 o
  -9   1  19       10.45       17.34      4.36 o
  -8   1  19       10.69       15.12      4.27 o
  -7   1  19        1.04        7.24      5.59 o
  -6   1  19        1.97        3.20      3.44 o
  -5   1  19        8.89       11.84      6.56 o
  -4   1  19        0.04        2.83      3.28 o
  -3   1  19       24.90       29.99      6.03 o
  -2   1  19        1.92       -0.11      1.50 o
  -1   1  19        3.20        2.82      2.00 o
   0   1  19        0.15        0.50      1.29 o
   1   1  19        5.89        4.47      1.60 o
   2   1  19        0.07        0.37      1.33 o
   3   1  19        0.02        2.90      1.41 o
   4   1  19        5.16        6.06      1.76 o
   5   1  19        6.06        9.44      1.61 o
   6   1  19        2.52        3.41      3.34 o
   7   1  19        1.50        1.10      5.35 o
 -10   2  19        3.03        2.91      9.95 o
  -9   2  19        0.11       -0.15      3.37 o
  -8   2  19        0.09        0.18      3.43 o
  -7   2  19        3.58        7.93      3.87 o
  -6   2  19        3.19        0.43      3.56 o
  -5   2  19        4.10        3.40      3.49 o
  -4   2  19        0.00       -3.10      3.10 o
  -3   2  19       19.25       25.64      3.81 o
  -2   2  19       74.04       83.84      6.68 o
  -1   2  19        9.56        9.22      2.45 o
   0   2  19       16.98       17.05      1.38 o
   1   2  19        0.07       -0.26      1.22 o
   2   2  19        3.11       -0.05      2.07 o
   3   2  19        3.28        3.00      1.58 o
   4   2  19        1.81        4.72      1.80 o
   5   2  19       14.43       16.55      2.98 o
   6   2  19        0.61       -1.74      2.32 o
   7   2  19        3.25        3.96      2.15 o
 -10   3  19        3.30       -0.24      3.45 o
  -9   3  19        8.23       24.58      4.84 o
  -8   3  19       63.50       60.21      6.17 o
  -7   3  19        0.02       -1.98      3.25 o
  -6   3  19        6.61        4.02      3.72 o
  -5   3  19       59.25       58.08      9.49 o
  -4   3  19        0.37       -2.46      3.38 o
  -3   3  19       40.33       33.23      2.09 o
  -2   3  19        7.15        6.66      1.83 o
  -1   3  19       26.04       17.31      2.55 o
   0   3  19        5.08        3.50      1.85 o
   1   3  19       13.66       15.92      1.51 o
   2   3  19        0.00       -1.25      1.49 o
   3   3  19        0.01        0.58      1.69 o
   4   3  19       10.02       10.08      1.46 o
   5   3  19        0.04        0.50      2.02 o
   6   3  19        2.89       -1.19      2.83 o
  -9   4  19       10.97       15.43      4.52 o
  -8   4  19        2.10        2.57      3.55 o
  -7   4  19        1.28        2.24      4.65 o
  -6   4  19        4.59        5.71      3.95 o
  -5   4  19        4.18        4.60      4.02 o
  -4   4  19        2.32       -0.13      4.41 o
  -3   4  19        9.22        6.67      1.76 o
  -2   4  19       49.04       45.13      3.26 o
  -1   4  19        3.68        8.37      2.02 o
   0   4  19       12.16       12.48      2.21 o
   1   4  19        1.08        0.17      1.83 o
   2   4  19        6.54        7.78      1.84 o
   3   4  19        0.40        1.14      1.33 o
   4   4  19        8.70       13.25      2.83 o
   5   4  19        1.95       -0.19      2.12 o
   6   4  19       10.22       13.87      2.56 o
  -8   5  19        0.49        4.10      3.76 o
  -7   5  19        0.13        2.36      6.62 o
  -6   5  19        0.17        0.04      3.42 o
  -5   5  19        1.66        1.42      3.92 o
  -4   5  19       11.09       13.10      1.88 o
  -3   5  19       43.55       45.98      3.54 o
  -2   5  19        3.31        1.38      2.18 o
  -1   5  19        0.00       -0.07      1.86 o
   0   5  19        3.80        1.15      1.86 o
   1   5  19       17.43       15.79      3.12 o
   2   5  19        0.10        1.36      2.28 o
   3   5  19        0.01       -0.33      1.72 o
   4   5  19        0.27        1.77      2.42 o
   5   5  19        5.19        6.02      2.37 o
  -7   6  19        0.00       -0.65      3.69 o
  -6   6  19        2.40        2.50      5.35 o
  -5   6  19        7.52       13.32      4.73 o
  -4   6  19        0.03        1.34      1.84 o
  -3   6  19       28.63       31.05      3.19 o
  -2   6  19        0.32        1.36      1.91 o
  -1   6  19       24.58       26.48      2.78 o
   0   6  19        0.41       -1.18      2.09 o
   1   6  19        2.93        4.59      2.18 o
   2   6  19        5.50        6.43      1.90 o
   3   6  19        1.11        7.26      3.86 o
   4   6  19        1.35        2.23      2.56 o
  -5   7  19        0.50       -2.79      2.98 o
  -4   7  19        1.96        4.93      2.73 o
  -3   7  19       28.74       35.42      3.40 o
  -2   7  19       12.90       21.06      3.43 o
  -1   7  19        0.64        1.84      2.11 o
   0   7  19        0.25        2.31      2.23 o
   1   7  19        0.01        1.47      1.58 o
   2   7  19        0.39        0.98      3.55 o
  -8   0  20        0.17       -4.20      4.20 o
  -6   0  20        0.04        0.16      4.95 o
  -4   0  20       42.89       45.03      8.02 o
  -2   0  20        1.94       -4.73      4.73 o
   0   0  20        0.34       -1.72      1.72 o
   2   0  20        5.53        6.19      2.31 o
   4   0  20       21.84       26.47      3.64 o
   6   0  20        0.88        2.04      6.72 o
  -9   1  20        3.13        6.52      3.95 o
  -8   1  20       26.99       35.78      5.28 o
  -7   1  20        1.15       -3.47      3.47 o
  -6   1  20        0.00       -2.40      3.28 o
  -5   1  20       19.66        6.33      8.53 o
  -4   1  20        0.71        0.61      3.52 o
  -3   1  20        1.43       -0.90      4.41 o
  -2   1  20       92.77       93.99     23.99 o
  -1   1  20        3.89        2.99      1.60 o
   0   1  20       26.76       28.74      2.17 o
   1   1  20        6.89        8.61      1.84 o
   2   1  20        0.26        0.65      1.60 o
   3   1  20        0.31        3.03      1.57 o
   4   1  20       27.32       32.28      2.53 o
   5   1  20        0.53        2.64      1.47 o
   6   1  20        1.25        5.86      1.89 o
  -9   2  20        1.50        6.60      3.85 o
  -8   2  20        6.16       10.41      4.31 o
  -7   2  20        2.41        7.24      5.65 o
  -6   2  20        0.04        0.12      3.37 o
  -5   2  20       24.10       32.63      5.35 o
  -4   2  20       55.08       57.81      6.23 o
  -3   2  20        6.63        6.41      7.85 o
  -2   2  20        3.03        6.51      1.60 o
  -1   2  20       10.80        6.24      2.37 o
   0   2  20        8.00        8.97      2.56 o
   1   2  20        2.95        2.77      1.32 o
   2   2  20        0.01        0.18      1.53 o
   3   2  20        1.54        1.83      1.77 o
   4   2  20        9.95        9.44      2.51 o
   5   2  20        1.32       -0.40      2.41 o
   6   2  20        6.30        5.52      2.89 o
  -9   3  20        0.54       -3.47      3.48 o
  -8   3  20        6.45       10.94      7.40 o
  -7   3  20        1.84        1.53      3.71 o
  -6   3  20        2.46       -2.25      3.52 o
  -5   3  20       44.57       48.31     13.91 o
  -4   3  20        1.59        1.95      3.78 o
  -3   3  20        0.52        1.72      2.88 o
  -2   3  20        0.05       -1.62      1.62 o
  -1   3  20        0.74       -2.02      2.02 o
   0   3  20        8.26        8.26      2.16 o
   1   3  20        5.48        2.56      1.45 o
   2   3  20        1.58        0.60      1.40 o
   3   3  20        0.09        3.76      1.77 o
   4   3  20        2.99        3.78      1.26 o
   5   3  20        7.03        9.80      2.53 o
  -8   4  20        1.05        3.81      3.93 o
  -7   4  20        2.97       -1.29      3.85 o
  -6   4  20        3.55        3.98      3.90 o
  -5   4  20        6.94        2.05      4.03 o
  -4   4  20       49.07       44.58      6.18 o
  -3   4  20       20.66       17.97      2.18 o
  -2   4  20        8.45       10.33      2.60 o
  -1   4  20       12.88       13.37      2.70 o
   0   4  20        0.19       -1.85      1.85 o
   1   4  20        0.25       -1.35      1.92 o
   2   4  20        1.31        0.77      1.84 o
   3   4  20        0.26        0.15      1.60 o
   4   4  20        1.31        2.42      2.55 o
   5   4  20        1.73        0.32      2.18 o
  -7   5  20        0.08       10.28      8.37 o
  -6   5  20        0.12        3.74      3.89 o
  -5   5  20        2.24        4.99      6.72 o
  -4   5  20       27.51       19.83      5.14 o
  -3   5  20       18.07       20.45      2.88 o
  -2   5  20        0.34        1.74      2.21 o
  -1   5  20        0.00        2.06      2.00 o
   0   5  20        6.31        8.96      2.20 o
   1   5  20        7.81       13.55      2.64 o
   2   5  20        2.95        2.96      3.63 o
   3   5  20        1.17       -0.80      2.04 o
   4   5  20        0.15       -1.23      2.56 o
  -6   6  20        2.60       11.50      4.46 o
  -5   6  20        0.97        0.28      8.28 o
  -4   6  20        0.11       -1.07      1.81 o
  -3   6  20       31.47       37.20      4.86 o
  -2   6  20       32.68       33.68      2.99 o
  -1   6  20        7.07        8.53      2.39 o
   0   6  20        0.19       -0.32      2.22 o
   1   6  20        1.19        1.71      2.42 o
   2   6  20        2.54        8.23      3.02 o
  -3   7  20        0.00        2.38      4.09 o
  -2   7  20        0.39        1.11      2.06 o
  -1   7  20        8.18        8.11      2.64 o
   0   7  20        5.99        7.74      2.93 o
  -7   0  21        7.02        5.65      5.70 o
  -5   0  21        3.15       -2.74      4.95 o
  -3   0  21        5.21        8.12      6.03 o
  -1   0  21        0.90        4.14      5.43 o
   1   0  21        8.10        5.06      2.89 o
   3   0  21        4.60        7.37      2.57 o
   5   0  21        8.32        8.56      3.66 o
  -8   1  21        4.24        6.83      4.03 o
  -7   1  21        4.24        2.45      3.99 o
  -6   1  21        1.08       -3.41      3.41 o
  -5   1  21       54.99       62.66      6.60 o
  -4   1  21        3.03        4.53      4.10 o
  -3   1  21        6.03        6.43      4.31 o
  -2   1  21       31.48       13.21      4.86 o
  -1   1  21       41.28       42.54      2.56 o
   0   1  21        2.27        2.57      1.40 o
   1   1  21       12.64        9.97      2.15 o
   2   1  21        0.29       -0.40      1.72 o
   3   1  21        2.21        0.87      1.63 o
   4   1  21        0.02        1.77      1.79 o
   5   1  21       10.32       21.23      2.40 o
  -8   2  21        5.72       10.48      4.44 o
  -7   2  21       11.18       13.05      4.48 o
  -6   2  21        2.26       -0.34      3.75 o
  -5   2  21        6.16        7.55      4.15 o
  -4   2  21        5.99        2.70      3.89 o
  -3   2  21       16.58        5.86      4.27 o
  -2   2  21        7.39       -0.44      2.34 o
  -1   2  21        3.51        9.36      2.60 o
   0   2  21        0.65       -0.18      2.52 o
   1   2  21       13.45       12.37      1.68 o
   2   2  21        3.88        4.37      1.74 o
   3   2  21        1.83       -0.37      1.94 o
   4   2  21        0.00        1.55      1.76 o
   5   2  21        0.01       -2.18      2.18 o
  -8   3  21        1.22       -2.21      3.73 o
  -7   3  21        2.27        2.53      3.77 o
  -6   3  21        0.85        0.27      3.87 o
  -5   3  21       10.13        7.38      5.43 o
  -4   3  21       14.17       16.88      5.03 o
  -3   3  21        2.97        8.10      4.44 o
  -2   3  21        6.51        9.51      3.97 o
  -1   3  21        0.20       -2.58      2.58 o
   0   3  21        1.12       -0.43      2.10 o
   1   3  21        2.22        0.64      2.00 o
   2   3  21        0.15        3.10      1.55 o
   3   3  21        0.91        3.21      1.79 o
   4   3  21        1.58        7.08      2.71 o
  -7   4  21        0.00       -3.35      3.35 o
  -6   4  21        0.09       -2.12      3.62 o
  -5   4  21        0.60       -1.27      3.69 o
  -4   4  21       15.57       18.46      5.07 o
  -3   4  21        2.03        2.50      2.03 o
  -2   4  21       28.83       25.71      4.55 o
  -1   4  21        0.33        0.31      2.56 o
   0   4  21        0.01       -0.04      1.97 o
   1   4  21       16.75       19.06      2.62 o
   2   4  21        0.27        2.66      2.17 o
   3   4  21        0.02        0.82      1.44 o
  -6   5  21        0.47       -0.67      3.58 o
  -5   5  21        0.17        1.72      3.92 o
  -4   5  21        1.32        3.06      4.29 o
  -3   5  21       20.60       23.54      2.48 o
  -2   5  21        3.75        5.24      3.43 o
  -1   5  21       19.44       23.39      3.93 o
   0   5  21        0.79        1.06      2.37 o
   1   5  21        3.09        4.04      3.09 o
   2   5  21        1.37       -2.01      3.92 o
  -3   6  21        0.00        1.07      2.64 o
  -2   6  21        0.47        2.16      2.57 o
  -1   6  21       25.98       33.41      3.27 o
   0   6  21        3.23        6.50      2.69 o
  -6   0  22        0.56        5.00      6.24 o
  -4   0  22        3.02       -0.43      5.65 o
  -2   0  22       29.61       24.75      7.64 o
   0   0  22        1.59       -1.82      1.82 o
   2   0  22        3.73        5.56      3.19 o
   4   0  22        0.57        2.55      2.79 o
  -7   1  22        0.02        1.19      3.90 o
  -6   1  22        1.29        6.73      4.14 o
  -5   1  22        0.19        0.77      4.05 o
  -4   1  22       53.53       54.36      6.59 o
  -3   1  22        4.42       -1.60      3.88 o
  -2   1  22        4.92       -0.76      4.03 o
  -1   1  22       15.94       20.02      2.02 o
   0   1  22       23.42       24.04      3.23 o
   1   1  22        3.11        0.88      1.75 o
   2   1  22        0.23        0.10      2.10 o
   3   1  22        0.48       -1.27      1.61 o
   4   1  22        0.25        1.54      4.46 o
  -7   2  22       14.52       16.55      4.90 o
  -6   2  22        3.05        1.20      3.80 o
  -5   2  22        0.42       -3.60      3.60 o
  -4   2  22        0.98       -4.17      6.21 o
  -3   2  22        0.46        4.56      4.19 o
  -2   2  22        0.44        4.45      7.61 o
  -1   2  22        3.16        5.34      1.98 o
   0   2  22        2.61        3.75      2.70 o
   1   2  22        0.03        0.30      1.91 o
   2   2  22        0.40       -1.82      1.82 o
   3   2  22        0.00        0.47      1.96 o
  -6   3  22        0.39       -2.70      3.64 o
  -5   3  22        0.08        6.64      4.07 o
  -4   3  22        0.01       -3.06      3.87 o
  -3   3  22        3.03        9.38      7.77 o
  -2   3  22        0.26        1.51      2.77 o
  -1   3  22       35.88       47.86      3.87 o
   0   3  22        0.34       -0.09      2.61 o
   1   3  22        8.13        6.85      2.53 o
   2   3  22        0.44        2.65      1.52 o
  -5   4  22        0.49        5.19      7.05 o
  -4   4  22        1.01        6.39      4.35 o
  -3   4  22        2.52       12.27      4.78 o
  -2   4  22        0.02       -1.81      3.81 o
  -1   4  22       19.51       27.62      4.05 o
   0   4  22        2.84        5.03      2.27 o
   1   4  22        1.22        1.16      2.14 o
  -2   5  22        6.84        9.65      3.12 o
  -1   5  22        5.59        6.05      3.11 o
  -5   0  23        1.05        7.75      6.13 o
  -3   0  23       26.04       22.97      8.18 o
  -1   0  23       93.48       81.66     11.51 o
   1   0  23        5.46        8.90      3.54 o
  -5   1  23        0.23       -1.13      4.03 o
  -4   1  23        6.06        5.43      4.44 o
  -3   1  23       17.14       17.02      5.35 o
  -2   1  23        0.13        4.75      4.45 o
  -1   1  23        9.01       18.03      5.42 o
   0   1  23        0.39        4.21      2.80 o
   1   1  23        0.91       -2.31      2.32 o
   2   1  23        0.79        2.63      3.62 o
  -5   2  23        0.04        3.80      4.11 o
  -4   2  23       11.54       12.39      4.86 o
  -3   2  23       10.96       15.92      5.18 o
  -2   2  23        7.66        4.14      6.27 o
  -1   2  23       40.95       38.67      2.78 o
   0   2  23        1.90        6.21      3.09 o
   1   2  23        3.68        4.42      2.71 o
  -4   3  23        7.21        6.83      4.73 o
  -3   3  23       15.02       26.83      5.76 o
  -2   3  23        2.19        4.48      4.39 o
  -1   3  23        0.12        0.27      3.36 o
   0   3  23        9.89        8.72      3.03 o
 
